# Supplementary material for: Population genomics reveals gene flow and positive selection patterns in the wine-related yeast Hanseniaspora uvarum
Source: Stress Biol. 2026 Jul 27;6(1):54. doi: 10.1007/s44154-026-00319-z (PMC13407411; doi:10.1007/s44154-026-00319-z)
Supplement: Supplementary file 2 — Supplementary Material 2: Supplementary Tables S1-S11. [file 44154_2026_319_MOESM2_ESM.xlsx]

## Sheet: Table S1
Table S1: Overview of the Hanseniaspora uvarum in Population Genomics Analysis
Strain Name	Source	Collection Date	Town/County/City	Province/State	Country	Sequencing Depth	Clades	π / dXY / FST	TreeMix	f-branch	Positive Selection	Other Name	Genome Data	Reference
JY-01W21	Grape	2009	Jingyang	Shaanxi	China	1170.96	CHN-IV	√	√	√			PRJNA1199399	This Study
JY-13W76	Grape	2009	Jingyang	Shaanxi	China	815.54	CHN-III	√	√	√			PRJNA1199399	This Study
JY-B-2-2	Grape (Muscat Blanc)	2010	Jingyang	Shaanxi	China	1338.95	CHN-IV	√	√	√			PRJNA1199399	This Study
JY-B1S-6	Grape (Muscat Blanc)	2008	Jingyang	Shaanxi	China	725.56	CHN-II	√	√	√			PRJNA1199399	This Study
JY-B7-15	Grape (Muscat Blanc)	2008	Jingyang	Shaanxi	China	1186.54	CHN-VII	√	√	√			PRJNA1199399	This Study
JY-BG1-5	Grape (Muscat Blanc)	2008	Jingyang	Shaanxi	China	1092.97	CHN-VII		√	√			PRJNA1199399	This Study
JY-BG1-6	Grape (Muscat Blanc)	2008	Jingyang	Shaanxi	China	730.33	CHN-VII		√	√			PRJNA1199399	This Study
JY-C-2-3	Grape (Cabernet Sauvignon)	2010	Jingyang	Shaanxi	China	1149.75	CHN-IV	√					PRJNA1199399	This Study
JY-C-2-5	Grape (Cabernet Sauvignon)	2010	Jingyang	Shaanxi	China	1224.53	CHN-IV	√	√	√			PRJNA1199399	This Study
JY-C-3-2	Grape (Cabernet Sauvignon)	2010	Jingyang	Shaanxi	China	1215.8	CHN-IV		√	√			PRJNA1199399	This Study
JY-C-3-5	Grape (Cabernet Sauvignon)	2010	Jingyang	Shaanxi	China	789.23	CHN-VII		√	√			PRJNA1199399	This Study
JY-D-2-1	Grape (Cabernet Sauvignon)	2010	Jingyang	Shaanxi	China	1124.65	CHN-IV						PRJNA1199399	This Study
SZS-3-2	Grape (Cabernet Sauvignon)	2020	Shizuishan	Ningxia	China	1375.25	CHN-I		√	√			PRJNA1199399	This Study
SZS-3.33	Grape (Cabernet Sauvignon)	2020	Shizuishan	Ningxia	China	1089.77	CHN-I		√	√			PRJNA1199399	This Study
SZS-A-1	Grape (Cabernet Sauvignon)	2020	Shizuishan	Ningxia	China	1257.5	CHN-VI	√	√	√	√		PRJNA1199399	This Study
SZS-B-1	Grape (Cabernet Sauvignon)	2020	Shizuishan	Ningxia	China	1155.35	CHN-I		√	√			PRJNA1199399	This Study
SZS-B-27	Grape (Cabernet Sauvignon)	2020	Shizuishan	Ningxia	China	1419.78	CHN-V		√	√			PRJNA1199399	This Study
SZS-B-3	Grape (Cabernet Sauvignon)	2020	Shizuishan	Ningxia	China	1272.77	CHN-VI	√	√	√	√		PRJNA1199399	This Study
SZS-B-4	Grape (Cabernet Sauvignon)	2020	Shizuishan	Ningxia	China	1207.35	CHN-VIII	√	√	√	√		PRJNA1199399	This Study
SZS-C-10	Grape (Cabernet Sauvignon)	2020	Shizuishan	Ningxia	China	1175.45	CHN-IX	√	√	√	√		PRJNA1199399	This Study
SZS-C-2	Grape (Cabernet Sauvignon)	2020	Shizuishan	Ningxia	China	1147.07	CHN-V	√	√	√	√		PRJNA1199399	This Study
SZS-C-20	Grape (Cabernet Sauvignon)	2020	Shizuishan	Ningxia	China	951.67	CHN-V		√	√			PRJNA1199399	This Study
SZS-C-5	Grape (Cabernet Sauvignon)	2020	Shizuishan	Ningxia	China	1317.96	CHN-VIII	√	√	√	√		PRJNA1199399	This Study
SZS-C-6	Grape (Cabernet Sauvignon)	2020	Shizuishan	Ningxia	China	1101.14	CHN-I		√	√			PRJNA1199399	This Study
YC-2-4	Grape (Cabernet Sauvignon)	2020	Yinchuan	Ningxia	China	1438.09	CHN-IX		√	√			PRJNA1199399	This Study
YC-2.3	Grape (Cabernet Sauvignon)	2020	Yinchuan	Ningxia	China	1217.65	CHN-IX		√	√			PRJNA1199399	This Study
YC-2.5	Grape (Cabernet Sauvignon)	2020	Yinchuan	Ningxia	China	1498.4	Unclassified isolates	√			√		PRJNA1199399	This Study
YC-2.6	Grape (Cabernet Sauvignon)	2020	Yinchuan	Ningxia	China	1095.02	Unclassified isolates						PRJNA1199399	This Study
YC-A-1	Grape (Cabernet Sauvignon)	2020	Yinchuan	Ningxia	China	1450.58	CHN-V		√	√			PRJNA1199399	This Study
YC-C-1	Grape (Cabernet Sauvignon)	2020	Yinchuan	Ningxia	China	1294.37	CHN-I	√			√		PRJNA1199399	This Study
YC-C-22	Grape (Cabernet Sauvignon)	2020	Yinchuan	Ningxia	China	1200.03	CHN-I		√	√			PRJNA1199399	This Study
YC-C-23	Grape (Cabernet Sauvignon)	2020	Yinchuan	Ningxia	China	894.93	CHN-V		√	√			PRJNA1199399	This Study
YC-C-24	Grape (Cabernet Sauvignon)	2020	Yinchuan	Ningxia	China	1109.36	Unclassified isolates						PRJNA1199399	This Study
YQY-2-13B	Grape (Cabernet Sauvignon)	2020	Minning Town (Near Yuquanying), Yongning	Ningxia	China	1264.31	CHN-IX		√	√			PRJNA1199399	This Study
YQY-2-14	Grape (Cabernet Sauvignon)	2020	Minning Town (Near Yuquanying), Yongning	Ningxia	China	1181.41	CHN-IX	√	√	√	√		PRJNA1199399	This Study
YQY-2.11	Grape (Cabernet Sauvignon)	2020	Minning Town (Near Yuquanying), Yongning	Ningxia	China	1360.41	CHN-IX		√	√			PRJNA1199399	This Study
YQY-2.13A	Grape (Cabernet Sauvignon)	2020	Minning Town (Near Yuquanying), Yongning	Ningxia	China	1197.9	CHN-IX		√	√			PRJNA1199399	This Study
YQY-A-1	Grape (Cabernet Sauvignon)	2020	Yuquanying, Yongning	Ningxia	China	894.35	CHN-VIII	√	√	√	√		PRJNA1199399	This Study
YQY-A-2	Grape (Cabernet Sauvignon)	2020	Yuquanying, Yongning	Ningxia	China	1115.3	CHN-VI	√	√	√	√		PRJNA1199399	This Study
YQY-A-3	Grape (Cabernet Sauvignon)	2020	Yuquanying, Yongning	Ningxia	China	1291.43	CHN-VI		√	√			PRJNA1199399	This Study
YQY-C-17	Grape (Cabernet Sauvignon)	2020	Yuquanying, Yongning	Ningxia	China	912.25	CHN-V	√	√	√	√		PRJNA1199399	This Study
YQY-C-24	Grape (Cabernet Sauvignon)	2020	Yuquanying, Yongning	Ningxia	China	1179.51	CHN-V		√	√			PRJNA1199399	This Study
QTX-2.16	Grape (Cabernet Sauvignon)	2020	Qingtongxia	Ningxia	China	1197.04	CHN-IX		√	√			PRJNA1199399	This Study
QTX-2.19	Grape (Cabernet Sauvignon)	2020	Qingtongxia	Ningxia	China	1234.16	CHN-IX		√	√			PRJNA1199399	This Study
QTX-A-3	Grape (Cabernet Sauvignon)	2020	Qingtongxia	Ningxia	China	1177.34	CHN-IX	√	√	√	√		PRJNA1199399	This Study
QTX-B-15	Grape (Cabernet Sauvignon)	2020	Qingtongxia	Ningxia	China	1247.93	CHN-IX		√	√			PRJNA1199399	This Study
QTX-C-1	Grape (Cabernet Sauvignon)	2020	Qingtongxia	Ningxia	China	1276.93	CHN-IX		√	√			PRJNA1199399	This Study
QTX-C-12	Grape (Cabernet Sauvignon)	2020	Qingtongxia	Ningxia	China	1055.98	CHN-I		√	√			PRJNA1199399	This Study
QTX-C-13	Grape (Cabernet Sauvignon)	2020	Qingtongxia	Ningxia	China	1287.39	CHN-IX		√	√			PRJNA1199399	This Study
QTX-C-17	Grape (Cabernet Sauvignon)	2020	Qingtongxia	Ningxia	China	1056.98	CHN-I		√	√			PRJNA1199399	This Study
QTX-C-20	Grape (Cabernet Sauvignon)	2020	Qingtongxia	Ningxia	China	1344.53	CHN-I		√	√			PRJNA1199399	This Study
QTX-C-23	Grape (Cabernet Sauvignon)	2020	Qingtongxia	Ningxia	China	1315.77	CHN-I	√	√	√	√		PRJNA1199399	This Study
QTX-C-25	Grape (Cabernet Sauvignon)	2020	Qingtongxia	Ningxia	China	1105.95	CHN-I		√	√			PRJNA1199399	This Study
HSB-A-1	Grape (Cabernet Sauvignon)	2020	Hongsibu District, Wuzhong	Ningxia	China	1198.09	CHN-IX		√	√			PRJNA1199399	This Study
HSB-A-14	Grape (Cabernet Sauvignon)	2020	Hongsibu District, Wuzhong	Ningxia	China	1138.62	CHN-VI	√	√	√	√		PRJNA1199399	This Study
HSB-C-12	Grape (Cabernet Sauvignon)	2020	Hongsibu District, Wuzhong	Ningxia	China	1543.38	CHN-VI	√	√	√	√		PRJNA1199399	This Study
HSB-D-1	Grape (Cabernet Sauvignon)	2020	Hongsibu District, Wuzhong	Ningxia	China	1236.28	CHN-V		√	√			PRJNA1199399	This Study
WW-C413	Grape	2005	Wuwei	Gansu	China	948.44	Unclassified isolates	√					PRJNA1199399	This Study
WW-C466	Grape	2005	Wuwei	Gansu	China	1283.92	CHN-III	√	√	√			PRJNA1199399	This Study
WW-C534	Obtain from equipment	2005	Wuwei	Gansu	China	911.21	CHN-II	√	√	√			PRJNA1199399	This Study
SS-A11-1-2	Grape (Muscadelle)	2005	Shanshan	Xinjiang	China	1209.88	CHN-II	√	√	√			PRJNA1199399	This Study
SS-A27-3-4	Grape (Yan 73)	2005	Shanshan	Xinjiang	China	1086.1	CHN-II	√	√	√			PRJNA1199399	This Study
SS-A6-1-6	Grape (Roudingxiang)	2005	Shanshan	Xinjiang	China	1089.46	CHN-II	√	√	√			PRJNA1199399	This Study
MNS-68	Grape (Blue French)	2005	Manas	Xinjiang	China	1328.03	CHN-III	√	√	√			PRJNA1199399	This Study
MNS-69	Grape (Blue French)	2005	Manas	Xinjiang	China	1262.22	CHN-III		√	√			PRJNA1199399	This Study
AWRI863	Grape juice/wine	NA	Hunter Valley		Australia	126.54	Unknown	√			√	UNSW 8010	PRJNA1231130	(Onetto et al., 2025)
AWRI1274	Grape juice/wine	NA	Petaluma		Australia	130.55	AUS-V	√	√	√	√	SA35/AM35	PRJNA1231130	(Onetto et al., 2025)
AWRI1413	Grape juice/wine	NA	Yalumba		Australia	129.01	USA	√			√	Yal 4	PRJNA1231130	(Onetto et al., 2025)
AWRI1694	Grape juice/wine	2009	Mclaren vale		Australia	100.13	AUS-I	√	√		√		PRJNA1231130	(Onetto et al., 2025)
AWRI1695	Grape juice/wine	2009	Mclaren vale		Australia	128.6	AUS-I		√				PRJNA1231130	(Onetto et al., 2025)
AWRI1696	Grape juice/wine	2009	Mclaren vale		Australia	119.97	Unclassified isolates	√			√		PRJNA1231130	(Onetto et al., 2025)
AWRI2716	Apple cider	NA	Yarra Valley		Australia	109.35	AUS-IV	√	√	√	√		PRJNA1231130	(Onetto et al., 2025)
AWRI5759_A1	Grape juice/wine	2014	NA		Australia	107.51	Unclassified isolates	√			√		PRJNA1231130	(Onetto et al., 2025)
AWRI5759_A2	Grape juice/wine	2014	NA		Australia	110.41	AUS-VI		√	√			PRJNA1231130	(Onetto et al., 2025)
AWRI5759_A3	Grape juice/wine	2014	NA		Australia	113.29	AUS-VI		√	√			PRJNA1231130	(Onetto et al., 2025)
AWRI5759_A4	Grape juice/wine	2014	NA		Australia	97.59	AUS-VI	√	√	√	√		PRJNA1231130	(Onetto et al., 2025)
AWRI5759_A5	Grape juice/wine	2014	NA		Australia	86.9	AUS-VI		√	√			PRJNA1231130	(Onetto et al., 2025)
AWRI5759_A6	Grape juice/wine	2014	NA		Australia	108.07	AUS-I		√				PRJNA1231130	(Onetto et al., 2025)
AWRI5759_A7	Grape juice/wine	2014	NA		Australia	116.92	AUS-IX	√	√	√	√		PRJNA1231130	(Onetto et al., 2025)
AWRI5759_A8	Grape juice/wine	2014	NA		Australia	116.03	AUS-I		√				PRJNA1231130	(Onetto et al., 2025)
AWRI5759_A9	Grape juice/wine	2014	NA		Australia	91.77	Unclassified isolates	√			√		PRJNA1231130	(Onetto et al., 2025)
AWRI5759_A10	Grape juice/wine	2014	NA		Australia	101.25	AUS-IV	√	√	√	√		PRJNA1231130	(Onetto et al., 2025)
AWRI5759_A11	Grape juice/wine	2014	NA		Australia	129.58	AUS-I		√				PRJNA1231130	(Onetto et al., 2025)
AWRI5759_A12	Grape juice/wine	2014	NA		Australia	107.31	AUS-I		√				PRJNA1231130	(Onetto et al., 2025)
AWRI5759_B1	Grape juice/wine	2014	NA		Australia	127.19	AUS-IX	√	√	√	√		PRJNA1231130	(Onetto et al., 2025)
AWRI5759_B2	Grape juice/wine	2014	NA		Australia	115.47	AUS-V	√			√		PRJNA1231130	(Onetto et al., 2025)
AWRI5759_B3	Grape juice/wine	2014	NA		Australia	113.69	Unclassified isolates	√			√		PRJNA1231130	(Onetto et al., 2025)
AWRI5759_B4	Grape juice/wine	2014	NA		Australia	138.23	AUS-VIII	√	√	√	√		PRJNA1231130	(Onetto et al., 2025)
AWRI5759_B5	Grape juice/wine	2014	NA		Australia	105.71	AUS-I	√	√		√		PRJNA1231130	(Onetto et al., 2025)
AWRI5759_B6	Grape juice/wine	2017	NA		Australia	132.08	AUS-VII		√	√			PRJNA1231130	(Onetto et al., 2025)
AWRI5759_B7	Grape juice/wine	2017	NA		Australia	117.81	AUS-VII	√	√	√	√		PRJNA1231130	(Onetto et al., 2025)
AWRI5759_B8	Grape juice/wine	2017	NA		Australia	103.64	Unknown	√			√		PRJNA1231130	(Onetto et al., 2025)
AWRI5759_B9	Grape juice/wine	2017	NA		Australia	109.39	Unclassified isolates	√			√		PRJNA1231130	(Onetto et al., 2025)
AWRI5759_B10	Grape juice/wine	2017	NA		Australia	115.3	AUS-II		√				PRJNA1231130	(Onetto et al., 2025)
AWRI5759_B11	Grape juice/wine	2017	NA		Australia	111.8	AUS-II	√	√		√		PRJNA1231130	(Onetto et al., 2025)
AWRI5759_B12	Grape juice/wine	2017	NA		Australia	90.47	Unclassified isolates	√			√		PRJNA1231130	(Onetto et al., 2025)
AWRI5759_C1	Grape juice/wine	2017	NA		Australia	120.32	AUS-I		√				PRJNA1231130	(Onetto et al., 2025)
AWRI5765_G11	Grape juice/wine	2017	NA		Australia	113.49	AUS-IX	√	√	√	√		PRJNA1231130	(Onetto et al., 2025)
AWRI5759_C3	Grape juice/wine	2017	NA		Australia	122.93	AUS-VII	√	√	√	√		PRJNA1231130	(Onetto et al., 2025)
AWRI5759_C4	Grape juice/wine	2017	NA		Australia	123.17	AUS-IV	√	√	√	√		PRJNA1231130	(Onetto et al., 2025)
AWRI5759_C5	Grape juice/wine	2017	NA		Australia	100.02	AUS-VII	√	√	√	√		PRJNA1231130	(Onetto et al., 2025)
AWRI5759_C6	Grape juice/wine	2017	NA		Australia	128.76	AUS-IX	√	√	√	√		PRJNA1231130	(Onetto et al., 2025)
AWRI5759_C7	Grape juice/wine	2017	NA		Australia	105.54	AUS-VII	√	√	√	√		PRJNA1231130	(Onetto et al., 2025)
AWRI5759_C8	Grape juice/wine	2017	NA		Australia	134.37	AUS-V	√	√	√	√		PRJNA1231130	(Onetto et al., 2025)
AWRI5759_C9	Grape juice/wine	2017	NA		Australia	122.68	AUS-IV	√	√	√	√		PRJNA1231130	(Onetto et al., 2025)
AWRI5759_C10	Grape juice/wine	2017	NA		Australia	106.16	AUS-III	√	√	√	√		PRJNA1231130	(Onetto et al., 2025)
AWRI5759_C11	Grape juice/wine	2018	NA		Australia	121.78	AUS-VII	√	√	√	√		PRJNA1231130	(Onetto et al., 2025)
AWRI5759_C12	Grape juice/wine	2018	NA		Australia	119.03	AUS-VIII	√	√	√	√		PRJNA1231130	(Onetto et al., 2025)
AWRI5759_D1	Grape juice/wine	2018	NA		Australia	121.78	Unclassified isolates	√			√		PRJNA1231130	(Onetto et al., 2025)
AWRI5759_D2	Grape juice/wine	2018	NA		Australia	131.14	AUS-VIII	√	√	√	√		PRJNA1231130	(Onetto et al., 2025)
AWRI5759_D3	Grape juice/wine	2018	NA		Australia	116.35	AUS-VII		√	√			PRJNA1231130	(Onetto et al., 2025)
AWRI5759_D4	Grape juice/wine	2018	NA		Australia	144.36	AUS-I	√			√		PRJNA1231130	(Onetto et al., 2025)
AWRI5759_D5	Grape juice/wine	2018	NA		Australia	132.32	AUS-III		√	√			PRJNA1231130	(Onetto et al., 2025)
AWRI5759_D6	Grape juice/wine	2018	NA		Australia	120.51	AUS-III	√	√	√	√		PRJNA1231130	(Onetto et al., 2025)
AWRI5759_D7	Grape juice/wine	2018	NA		Australia	111.21	AUS-IX	√	√	√	√		PRJNA1231130	(Onetto et al., 2025)
AWRI5759_D8	Grape juice/wine	2018	NA		Australia	76.38	European	√			√		PRJNA1231130	(Onetto et al., 2025)
AWRI5759_D9	Grape juice/wine	2018	NA		Australia	126.08	AUS-VII	√	√	√	√		PRJNA1231130	(Onetto et al., 2025)
AWRI5772_B5	Grape juice/wine	2018	NA		Australia	128.02	AUS-III		√	√			PRJNA1231130	(Onetto et al., 2025)
AWRI5759_D11	Grape juice/wine	2018	NA		Australia	96.46	Unclassified isolates						PRJNA1231130	(Onetto et al., 2025)
AWRI5759_D12	Grape juice/wine	2018	NA		Australia	131.48	AUS-VII		√	√			PRJNA1231130	(Onetto et al., 2025)
AWRI5759_E1	Grape juice/wine	2018	NA		Australia	110.4	AUS-IX	√	√	√	√		PRJNA1231130	(Onetto et al., 2025)
AWRI5759_E2	Grape juice/wine	2018	NA		Australia	128.55	AUS-VI	√	√	√	√		PRJNA1231130	(Onetto et al., 2025)
AWRI5759_E3	Grape juice/wine	2018	NA		Australia	125.28	Unclassified isolates	√			√		PRJNA1231130	(Onetto et al., 2025)
AWRI5759_E4	Grape juice/wine	2018	NA		Australia	118.53	AUS-II	√	√		√		PRJNA1231130	(Onetto et al., 2025)
AWRI5759_E5	Grape juice/wine	2018	NA		Australia	121.24	AUS-II		√				PRJNA1231130	(Onetto et al., 2025)
AWRI5759_E6	Grape juice/wine	2018	NA		Australia	122.25	AUS-V	√	√	√	√		PRJNA1231130	(Onetto et al., 2025)
AWRI5759_E7	Grape juice/wine	2018	NA		Australia	124.33	AUS-VIII	√	√	√	√		PRJNA1231130	(Onetto et al., 2025)
AWRI5759_E8	Grape juice/wine	2018	NA		Australia	53.95	Unclassified isolates						PRJNA1231130	(Onetto et al., 2025)
AWRI5759_E9	Grape juice/wine	2018	NA		Australia	147.81	AUS-IX		√	√			PRJNA1231130	(Onetto et al., 2025)
AWRI5759_E10	Grape juice/wine	2018	NA		Australia	126.7	AUS-II	√	√		√		PRJNA1231130	(Onetto et al., 2025)
AWRI5759_E11	Grape juice/wine	2018	NA		Australia	134.23	AUS-V		√	√			PRJNA1231130	(Onetto et al., 2025)
AWRI5759_E12	Grape juice/wine	2017	NA		Australia	114.63	AUS-IX		√	√			PRJNA1231130	(Onetto et al., 2025)
AWRI1184	Grape juice/wine	1994	NA	California	USA	150.33	Unclassified isolates					C23-1-1	PRJNA1231130	(Onetto et al., 2025)
AWRI1185	Grape juice/wine	1994	NA	California	USA	101.75	AUS-IX					C13-1-1	PRJNA1231130	(Onetto et al., 2025)
AWRI1193	Grape juice/wine	1994	NA	California	USA	119.79	USA		Outgroup	Outgroup		C10-1-2	PRJNA1231130	(Onetto et al., 2025)
AWRI1275	Grape juice/wine	NA	NA	California	USA	127.66	Unclassified isolates					ATCC 204301	PRJNA1231130	(Onetto et al., 2025)
AWRI1276	Grape juice/wine	NA	Sonoma-Cutrer winery	California	USA	123.45	USA		Outgroup	Outgroup		C-10-1-1	PRJNA1231130	(Onetto et al., 2025)
AWRI1186	Grape juice/wine	NA	NA	Burgundy	France	148.93	European		√	√		B6-1-1	PRJNA1231130	(Onetto et al., 2025)
AWRI1187	Grape juice/wine	NA	NA	Burgundy	France	138.57	Unclassified isolates					B6-4-1	PRJNA1231130	(Onetto et al., 2025)
AWRI1188	Grape juice/wine	NA	NA	Burgundy	France	122.63	European		√	√		B1-1-3	PRJNA1231130	(Onetto et al., 2025)
AWRI1189	Grape juice/wine	NA	NA	Burgundy	France	151.91	European		√	√		B3-1-1	PRJNA1231130	(Onetto et al., 2025)
AWRI1158	Muscatel grapes	1930	NA	Crimea	Ukraine	132.15	Unclassified isolates					NRRL Y-1614; CBS 314	PRJNA1231130	(Onetto et al., 2025)
AWRI1425	Grape juice/wine	NA	NA		Italy	118.96	European		√	√		12EI4	PRJNA1231130	(Onetto et al., 2025)
AWRI866	NA	NA	NA		NA	141.8	Unclassified isolates					UNSW 701	PRJNA1231130	(Onetto et al., 2025)
AWRI867	NA	NA	NA		NA	138	Unknown					UNSW 4001	PRJNA1231130	(Onetto et al., 2025)
AWRI868	NA	NA	NA		NA	140.49	Unknown					UNSW 202	PRJNA1231130	(Onetto et al., 2025)
AWRI869	NA	NA	NA		NA	130.6	Unknown					UNSW 1001	PRJNA1231130	(Onetto et al., 2025)
AWRI1162	Grape juice/wine	NA	NA		NA	128.93	Unclassified isolates					UNSW 401	PRJNA1231130	(Onetto et al., 2025)
AWRI1408	NA	NA	UNSW collection		NA	112.02	Unclassified isolates					Cy61	PRJNA1231130	(Onetto et al., 2025)
34-9	Epiphytes of citrus roots	NA	Wuhan	Hubei	China	267.91	CHN-VI		√	√			PRJNA667993	(Tian et al., 2021)
S382CB	Grape	2014	NA		Germany	241.87	Unclassified isolates						PRJEB33345	(Saubin et al., 2020)
References
Saubin, M., Devillers, H., Proust, L., Brier, C., Grondin, C., Pradal, M., Legras, J.-L., and Neuvéglise, C. (2020). Investigation of Genetic Relationships Between Hanseniaspora Species Found in Grape Musts Revealed Interspecific Hybrids With Dynamic Genome Structures. Frontiers in Microbiology 10, 2960.
Tian, Z., Du, Y., Yang, F., Zhao, J., Liu, S., Zhang, D., and Long, C.-A. (2021). Chromosome Genome Sequencing and Comparative Transcriptome-Based Analyses of Kloeckera apiculata 34-9 Unveil the Potential Biocontrol Mechanisms Against Citrus Green Mold. Frontiers in Microbiology 12, fmicb.2021.752529.
Onetto, C.A., Ward, C.M., Varela, C., Hale, L., Schmidt, S.A., and Borneman, A.R. (2025). Genetic and phenotypic diversity of wine-associated Hanseniaspora species. FEMS Yeast Research. 25.

## Sheet: Table S2
Table S2: Top 0.5% RAiSD Score Genes Based on Ningxia (China) Subset
*If the CDS region(s) of a gene overlapped with multiple genomic locations in the RAiSD analysis, the highest RAiSD score was selected as the representative.
Chr	Gene Start	Gene End	Gene Name (provisional)	RAiSD score (μ)	Product (putative)	InterPro	PFAM	Involved in Enrichment Terms
1	352526	353971	RPN4	6.223	regulatory particle non-ATPase	IPR013087,IPR036236		Yes
1	378586	379887	PMI1	6.251	Mannose-6-phosphate isomerase	IPR018050,IPR016305,IPR011051,IPR014710,IPR046457,IPR046458,IPR001250,IPR046456	PF20512,PF01238,PF20511	Yes
1	439887	441146	SIT4_2	6.718	sporulation-induced protein	IPR029052,IPR006186,IPR047129,IPR004843	PF00149	Yes
2	629589	631684	ACT1	6.745	actin	IPR020902,IPR004000,IPR004001,IPR043129	PF00022	Yes
2	690309	693200	ALA1	5.929	Alanine--tRNA ligase	IPR018165,IPR018162,IPR012947,IPR018164,IPR009000,IPR018163,IPR045864,IPR023033,IPR003156,IPR002318	PF01411,PF07973,PF02272	Yes
2	701012	705958	Unnamed_0250	8.375	hypothetical protein	IPR038120,IPR045867,IPR000722,IPR015699,IPR007080,IPR006592,IPR007081,IPR042102,IPR044893,IPR007066,IPR007083,IPR047107	PF04997,PF04983,PF00623,PF05000,PF04998	No
3	14093	16477	UTP4	6.055	U3 small nucleolar RNA-associated protein	IPR015943,IPR001680,IPR046351,IPR036322		No
3	33419	45235	TRA1	6.242	transcription-associated protein 1	IPR036940,IPR011990,IPR016024,IPR014009,IPR046805,IPR019734,IPR000403,IPR011009,IPR046807,IPR003151	PF20206,PF20175,PF02259,PF00454	Yes
3	93348	103661	TOM1	7.402	E3 ubiquitin-protein ligase tom1	IPR035983,IPR000569,IPR010309,IPR010314	PF06012,PF00632,PF06025	No
3	274249	275637	SES1	10.24	Cytosolic seryl-tRNA synthetase	IPR042103,IPR010978,IPR045864,IPR002317,IPR033729,IPR006195,IPR015866,IPR002314	PF02403,PF00587	Yes
3	275806	276129	Unnamed_0354	6.883	hypothetical protein			No
3	282383	284293	TTF1	7.726	Homeobox protein Nkx-2.1	IPR009057,IPR001005,IPR017930	PF13921,PF00249	No
3	396200	397876	SUT1_7	6.06	proteinral substrate transporter	IPR005828,IPR020846,IPR005829,IPR036259,IPR003663	PF07690,PF00083	No
3	412391	414130	URA7	6.622	CTP synthase ura7	IPR017926,IPR029062,IPR004468,IPR027417,IPR017456,IPR033828	PF00117,PF06418	Yes
3	569081	571216	GUS1	10.16	glutamate--tRNA ligase	IPR011035,IPR000924,IPR004526,IPR014729,IPR020056,IPR020059,IPR001412,IPR036282,IPR020058,IPR020061	PF00749,PF03950,PF20974	Yes
3	571725	573092	RAI1	7.891	decapping endonuclease targeting mRNA	IPR039039		No
3	601197	606128	CHC1	8.827	Clathrin heavy chain	IPR015348,IPR011990,IPR016024,IPR016341,IPR000547,IPR016025	PF13838,PF00637,PF09268	Yes
3	606296	609400	SPT16	6.57	FACT complex subunit spt16	IPR000994,IPR013719,IPR029149,IPR013953,IPR029148,IPR040258,IPR011993,IPR036005	PF14826,PF08512,PF08644,PF21091,PF00557	Yes
3	645659	648466	ADE3	6.295	tetrahydrofolate synthase	IPR020631,IPR000559,IPR020630,IPR036291,IPR046346,IPR027417,IPR020628,IPR020867,IPR000672	PF00763,PF02882,PF01268	Yes
3	652662	653864	DYS1	6.365	Deoxyhypusine synthase	IPR002773,IPR036982,IPR029035	PF01916	No
3	669976	671847	MPP10	6.829	U3 snoRNP protein	IPR012173	PF04006	Yes
3	692782	694575	ILV3	6.088	dihydroxy-acid dehydratase ilv3	IPR004404,IPR037237,IPR020558,IPR000581,IPR042096	PF00920	No
3	705489	709469	MSN5	6.576	karyopherin	IPR045478,IPR016024,IPR011989,IPR045065	PF19273	Yes
3	709722	710411	GAR1	7.269	H/ACA snoRNP pseudouridylase subunit	IPR038664,IPR009000,IPR007504	PF04410	Yes
3	777065	778181	MgSsk1	5.833	Two-component response regulator SSK1p	IPR011006,IPR001789		Yes
3	778354	779115	SEN34	5.818	tRNA-splicing endonuclease subunit	IPR006677,IPR011856,IPR036167	PF01974	No
3	779168	784699	GCN2	7.463	eukaryotic translation initiation factor 2-alpha kinase	IPR000719,IPR024435,IPR041715,IPR045864,IPR006575,IPR016255,IPR008271,IPR017441,IPR011009,IPR016135	PF12745,PF05773,PF13393	Yes
3	989537	991633	Unnamed_0496	7.336	hypothetical protein	IPR036322		No
3	995526	997784	PUF3	7.16	mRNA binding protein puf3	IPR033712,IPR016024,IPR011989,IPR001313,IPR033133	PF00806	No
4	35320	38427	SIN4	6.293	mediator complex subunit	IPR021665	PF11635,PF20719	No
4	70331	71380	OST3	6.209	oligosaccharyl transferase subunit ost3/OST6	IPR036249,IPR021149	PF04756	No
4	71465	75272	TCB2	5.972	Tricalbin-2	IPR017147,IPR000008,IPR031468,IPR035892,IPR037762	PF00168	Yes
4	75647	79849	TOP2	6.833	DNA topoisomerase 2	IPR020568,IPR013506,IPR003594,IPR006171,IPR018522,IPR014721,IPR013759,IPR013760,IPR001241,IPR013758,IPR034157,IPR031660,IPR002205,IPR013757,IPR036890,IPR001154	PF02518,PF16898,PF00204,PF00521,PF01751	Yes
4	107520	108365	PUP2	7.992	proteasome component pup2	IPR029055,IPR023332,IPR033812,IPR001353,IPR000426	PF00227,PF10584	No
4	108503	110178	GCN5	6.022	histone acetyltransferase	IPR001487,IPR036427,IPR018359,IPR016181,IPR037800,IPR000182	PF00583,PF00439	Yes
4	119953	127458	PRP8	8.227	pre-mRNA-splicing factor 8	IPR012592,IPR019580,IPR043173,IPR021983,IPR019582,IPR012984,IPR019581,IPR012591,IPR043172,IPR042516,IPR027652,IPR000555,IPR012337	PF08084,PF08083,PF08082,PF10597,PF10598,PF12134,PF10596	No
4	206216	207730	HER2	5.873	Trimeric GatFAB AmidoTransferase(AdT) complex subunit	IPR023631,IPR000120,IPR036928		Yes
4	207781	211449	YTA7	8.281	TAT-binding protein-like protein 7, AAA ATPase	IPR001487,IPR003593,IPR036427,IPR041569,IPR027417,IPR045199,IPR003960,IPR003959	PF00004,PF17862	Yes
4	283834	287202	smc6	8.563	Structural maintenance of chromosomes protein 6	IPR003395,IPR027417	PF02463,PF13476	No
4	287247	293204	USO1	8.803	Vesicle-mediated ER to Golgi transport protein	IPR006953,IPR016024,IPR011989,IPR006955	PF04869	No
4	293878	297987	ELP1	9.509	Putative elongator complex protein 1	IPR006849	PF04762	Yes
4	298584	301952	Unnamed_0554	12.28	hypothetical protein	IPR026825,IPR021133,IPR016024,IPR021841,IPR011989	PF11916,PF12755	No
4	301987	303225	REH1	6.747	zinc finger protein reh1	IPR013087,IPR041661,IPR040025	PF12756	No
4	303791	306169	TSR1	8.453	ribosome bioproteinsis protein tsr1	IPR030387,IPR012948,IPR039761,IPR007034	PF04950,PF08142	Yes
4	325817	329542	CLU1	10.53	Intracellular distribution of mitochondria	IPR007967,IPR011990,IPR025697,IPR023231,IPR027523,IPR033646	PF05303,PF13236,PF12807	No
4	352211	357049	KOG1	6.362	Target of rapamycin complex 1 subunit kog1	IPR004083,IPR016024,IPR011989,IPR001680,IPR036322,IPR015943,IPR029347,IPR019775	PF14538	Yes
4	379077	380456	Unnamed_0564	5.917	hypothetical protein	IPR029790,IPR018004,IPR003163,IPR036887		Yes
4	408071	409753	ZPR1	6.882	nucleolar zinc-finger protein	IPR004457,IPR042451,IPR042452,IPR040141	PF03367	Yes
4	435333	438176	YTA12_1	5.79	Mitochondrial inner membrane m-AAA protease component	IPR000642,IPR005936,IPR003593,IPR037219,IPR041569,IPR027417,IPR003960,IPR003959	PF00004,PF01434,PF17862	No
4	506413	510264	MET5	5.959	Sulfite reductase [NADPH] subunit beta	IPR005117,IPR045854,IPR008254,IPR029061,IPR006067,IPR036136,IPR001094,IPR045169,IPR006066,IPR029039	PF03460,PF00258,PF01077	Yes
4	549433	555600	FAS1	6.129	beta subunit of fatty acid synthetase	IPR040883,IPR032088,IPR016035,IPR014043,IPR041099,IPR013565,IPR029069,IPR013785,IPR001227,IPR039569,IPR003965,IPR002539,IPR016452	PF17828,PF08354,PF16073,PF13452,PF00698,PF17951,PF01575	No
4	559089	562940	VIP1	7.01	inositol hexakisphosphate and diphosphoinositol-pentakisphosphate kinase	IPR040557,IPR000560,IPR029033,IPR013651,IPR037446	PF18086,PF00328,PF08443	No
4	1253902	1255725	Unnamed_0744	6.109	hypothetical protein			No
5	51069	54212	Unnamed_0769	6.474	hypothetical protein	IPR000719,IPR011009,IPR008271	PF00069,PF07714	No
5	69510	70625	RRD2	7.808	Serine/threonine-protein phosphatase 2A activator 2	IPR004327,IPR043170,IPR037218	PF03095	Yes
5	70703	72046	ESA1	6.685	Histone acetyltransferase	IPR016197,IPR040706,IPR002717,IPR016181,IPR025995,IPR036388	PF01853,PF11717,PF17772	Yes
5	109536	115085	DUR1,2	6.31	urea amidolyase	IPR023631,IPR036928,IPR011054,IPR005482,IPR011053,IPR014085,IPR005479,IPR003778,IPR016185,IPR011761,IPR000089,IPR014084,IPR005481,IPR029000,IPR011764,IPR003833	PF02785,PF02786,PF00289,PF02682,PF02626,PF00364,PF07478,PF01425	Yes
5	120459	125003	Atr6_2	7.068	ABC transporter, PDR-type	IPR003439,IPR003593,IPR043926,IPR029481,IPR010929,IPR027417,IPR034003,IPR017871,IPR013525	PF01061,PF00005,PF06422	No
5	126027	127808	atg6	10.65	Vacuolar protein sorting-associated protein atg6	IPR007243,IPR038274,IPR040455	PF04111	No
5	128175	129530	RNY1	6.571	ribonuclease T2-like	IPR018188,IPR001568,IPR033697,IPR033130,IPR036430	PF00445	Yes
5	145405	147888	TBF1	8.265	TTAGGG repeat binding factor	IPR017930,IPR001005,IPR009057		No
5	1105409	1108549	TEF3	8.753	translational elongation factor EF-1 alpha	IPR003439,IPR021133,IPR047038,IPR003593,IPR016024,IPR011989,IPR040533,IPR027417,IPR047036,IPR017871,IPR015688	PF17947,PF00005	Yes
5	1109233	1111464	srk1	8.496	MAPK-activated protein kinase Srk1	IPR000719,IPR011009,IPR008271	PF00069,PF07714	No
5	1147830	1150388	FLC2	7.851	Flavin carrier protein 2	IPR032800,IPR010308,IPR040241	PF14558,PF06011	Yes
5	1155426	1156433	CDC10	6.595	cell division control protein	IPR016491,IPR027417,IPR030379	PF01926,PF00735	Yes
5	1252718	1257250	PDR5	13	ATP-binding cassette multidrug transporter pdr5	IPR003439,IPR003593,IPR043926,IPR029481,IPR010929,IPR027417,IPR034003,IPR017871,IPR013525,IPR005285	PF01061,PF00005,PF14510,PF06422	No
5	1258424	1262872	Unnamed_1003	12.93	hypothetical protein	IPR014908,IPR042533,IPR007187,IPR042537,IPR004870	PF08801,PF03177	No
5	1279544	1282885	Unnamed_1007	14.67	hypothetical protein	IPR001494,IPR016024,IPR011989,IPR040122	PF03810	Yes
5	1283716	1286541	SWI4	7.152	transcription factor	IPR002110,IPR036770,IPR003163,IPR036887	PF12796,PF13606,PF00023,PF13637	No
5	1290303	1290845	YOP1	5.975	ER membrane protein DP1/Yop1	IPR004345	PF03134	Yes
5	1296813	1298453	ATP1	8.752	Alpha subunit of the F1 sector of mitochondrial F1F0 ATP synthase	IPR000793,IPR004100,IPR005294,IPR020003,IPR038376,IPR027417,IPR033732,IPR023366,IPR000194,IPR036121	PF00006,PF02874,PF00306	Yes
6	104761	106476	Unnamed_1057	5.817	hypothetical protein			No
6	112572	114194	Unnamed_1059	7.939	hypothetical protein	IPR001389	PF00624	No
6	188114	189454	GDI1	7.789	Rab GDP dissociation inhibitor alpha	IPR018203,IPR036188,IPR000806	PF00996	Yes
6	371331	373535	DUR3	7.109	urea active transporter	IPR031155,IPR038377,IPR001734	PF00474	Yes
6	373778	375064	GLE1	7.049	Nuclear pore complex nucleoporin component	IPR012476,IPR038506	PF07817	No
6	415034	416311	Unnamed_1117	6.557	hypothetical protein	IPR029052,IPR033308,IPR004843	PF00149	No
6	598534	601347	DIP2	7.272	beta transducin	IPR007148,IPR001680,IPR036322,IPR015943,IPR019775	PF00400,PF04003	Yes
6	711746	713083	Unnamed_1158	6.852	hypothetical protein			No
6	713746	715233	fmo1	6.953	thiol-specific monooxygenase	IPR020946,IPR036188,IPR000960	PF07992,PF13738,PF13434	No
6	759271	761286	Unnamed_1176	7.505	hypothetical protein	IPR002524,IPR027469,IPR045316		No
6	761418	763433	TOP3	7.178	DNA topoisomerase	IPR006171,IPR013825,IPR013826,IPR000380,IPR013497,IPR003602,IPR003601,IPR023406,IPR023405,IPR013824	PF01131,PF01751	No
6	769956	773675	EBS1	6.443	Translation inhibition and nonsense-mediated decay	IPR019458	PF10374	No
6	780757	784077	UPC2	6.279	transcription factor	IPR001138,IPR021858,IPR036864	PF00172	Yes
6	784319	785404	AHA1	6.413	Co-chaperone	IPR013538,IPR036338,IPR023393,IPR015310	PF09229,PF08327	No
6	797068	797991	CCC1	7.378	Protein ccc1	IPR008217	PF01988	No
6	811212	812882	PGI1	8.534	glucose-6-phosphate isomerase	IPR035476,IPR046348,IPR035482,IPR018189,IPR023096,IPR001672	PF00342	Yes
6	813453	814340	GPI2	10.34	glycosylphosphatidylinositol anchor biosynthesis	IPR009450	PF06432	No
6	814435	816510	TAF5_1	8.938	Transcription initiation factor TFIID subunit 5	IPR001680,IPR036322,IPR015943,IPR037264,IPR020472,IPR019775	PF00400	No
6	825487	833114	SEC16	6.87	vesicle coat component	IPR024298,IPR024880	PF12931	No
6	1076838	1078886	TKL1	5.831	Transketolase	IPR005474,IPR033248,IPR033247,IPR029061,IPR020826,IPR005478,IPR009014,IPR005475	PF02780,PF00456,PF02779	Yes
6	1223182	1224381	cys12	6.985	Cysteine synthase 2	IPR001216,IPR001926,IPR036052	PF00291	No
6	1382041	1383459	RSC8	6.847	Chromatin structure-remodeling complex protein rsc8	IPR007526,IPR017884,IPR009057,IPR000433,IPR036388	PF04433,PF00569	Yes
6	1383650	1384510	Unnamed_1287	6.906	hypothetical protein	IPR002876,IPR029072,IPR017856,IPR026564	PF01709,PF20772	No
6	1384617	1384880	Unnamed_1288	10.52	hypothetical protein			No
6	1385364	1386245	Unnamed_1289	8.402	hypothetical protein	IPR002067,IPR002167,IPR023395,IPR018108	PF00153	Yes
6	1532086	1537167	Unnamed_1316	5.827	hypothetical protein	IPR039844,IPR032436,IPR021714	PF16201,PF11707	No
6	1537180	1540029	PUT3	9.894	Transcriptional activator	IPR007219,IPR036864,IPR001138	PF04082	Yes
7	61881	64997	HMG1	6	3-hydroxy-3-methylglutaryl-coenzyme A (HMG-CoA) reductase isozyme	IPR000731,IPR009023,IPR025583,IPR023074,IPR023076,IPR002202,IPR004554,IPR009029,IPR023282	PF12349,PF13323,PF00368	No
7	185817	187103	Unnamed_1353	6.624	hypothetical protein			No
7	487317	489998	NPR1	5.898	Nitrogen permease reactivator protein	IPR000719,IPR011009,IPR008271,IPR017441	PF00069,PF07714	Yes
7	561071	563149	Unnamed_1441	7.596	hypothetical protein	IPR013635		No
7	563600	565981	UTP25	9.803	rRNA-binding ribosome biosynthesis protein utp25	IPR010678		Yes
7	569169	570800	Unnamed_1442	7.104	hypothetical protein	IPR023267,IPR001678,IPR029063	PF01189	No
7	571199	573766	HDA1	7.189	Histone deacetylase hda1	IPR023696,IPR017320,IPR037138,IPR000286,IPR019154,IPR023801	PF09757,PF00850	Yes
7	573788	575573	Unnamed_1443	5.819	hypothetical protein	IPR000719,IPR011009,IPR008271	PF00069,PF07714	No
7	667633	669159	NDE1	8.91	NADH:ubiquinone oxidoreductase	IPR023753,IPR036188,IPR045024	PF07992,PF00070	Yes
7	755390	762122	URA2	9.769	Carbamoyl-phosphate synthase	IPR002474,IPR006130,IPR006132,IPR036480,IPR011607,IPR035686,IPR036897,IPR013815,IPR036901,IPR036914,IPR006275,IPR005483,IPR005479,IPR017926,IPR032466,IPR016185,IPR029062,IPR006131,IPR011761,IPR006274,IPR005480,IPR002082	PF00117,PF02787,PF02729,PF02786,PF00988,PF00185,PF02222,PF07478,PF02142	Yes
7	880225	882186	LDB19	6.517	Endocytosis regulator	IPR024391,IPR014752	PF13002	No
7	887412	888335	mak16	6.24	Protein MAK16	IPR006958,IPR029004	PF04874,PF01778	No
7	1330179	1332773	Unnamed_1596	6.475	hypothetical protein	IPR001680,IPR036322,IPR015943,IPR006692,IPR020472,IPR016453	PF00400,PF04053	No
7	1465908	1467914	KEL3	6.316	Kelch repeat-containing protein 3	IPR015915,IPR025183	PF13415,PF13418,PF13422	No
7	1582018	1583487	SMF1_1	7.764	Manganese transporter smf1	IPR001046	PF01566	No
7	1583961	1588022	Unnamed_1638	6.808	hypothetical protein	IPR037701		No
7	1588103	1591753	ECM16	6.467	putative ATP-dependent RNA helicase DHR1	IPR011545,IPR007502,IPR001650,IPR002464,IPR027417,IPR011709,IPR014001	PF21010,PF00271,PF00270,PF04408,PF07717	Yes
7	1872166	1875369	VAS1	6.862	valine--tRNA ligase	IPR037118,IPR002303,IPR014729,IPR002300,IPR013155,IPR009080,IPR001412,IPR033705,IPR009008	PF00133,PF08264	Yes
7	1891633	1896087	ESP1	8.007	separin protein	IPR005314,IPR030397	PF03568	No

## Sheet: Table S3
Table S3: Top 0.5% RAiSD Score Genes Based on Australian Subset
*If the CDS region(s) of a gene overlapped with multiple genomic locations in the RAiSD analysis, the highest RAiSD score was selected as the representative.
Chr	Gene Start	Gene End	Gene Name (provisional)	RAiSD score (μ)	Product (putative)	InterPro	PFAM	Involved in Enrichment Terms
1	134882	138667	SLN1	7.192	Histidine kinase osmosensor	IPR003661,IPR001789,IPR004358,IPR005467,IPR011006,IPR036097,IPR036890,IPR003594	PF02518,PF00072,PF00512	No
1	170118	175163	RRP5	6.1	rRNA bioproteinsis protein rrp5	IPR011990,IPR003107,IPR022967,IPR003029,IPR012340,IPR045209	PF00575	Yes
1	316742	321319	SPT6	7.165	Transcription elongation factor spt6	IPR028088,IPR035018,IPR028231,IPR035019,IPR017072,IPR042066,IPR036860,IPR023319,IPR032706,IPR028083,IPR023323,IPR037027,IPR035420,IPR012340,IPR012337	PF14641,PF14635,PF14633,PF00017,PF14632,PF14639,PF21710	No
1	338843	340009	SIM1	7.239	Probable secreted beta-glucosidase sim1	IPR005556	PF03856	Yes
1	453978	455858	ALR1	8.63	Mg(2+) transporter	IPR002523,IPR045861,IPR045863,IPR044089	PF01544	No
1	531351	533354	PTR2_2	6.599	peptide transporter ptr2	IPR036259,IPR000109	PF00854	No
1	604838	606586	SUT1_8	6.124	proteinral substrate transporter		PF07690,PF00083	No
1	607296	611765	Unnamed_0119	18.75	hypothetical protein		PF01061,PF06422,PF00005,PF14510	Yes
2	11748	13580	MNN2_2	6.074	mannosyltransferase	IPR029044,IPR022751	PF11051	No
2	41544	42902	TUB1	7.56	alpha-tubulin	IPR023123,IPR002452,IPR037103,IPR017975,IPR003008,IPR008280,IPR000217,IPR036525,IPR018316	PF00091,PF03953	No
2	43215	44123	PPA2	6.914	inorganic pyrophosphatase	IPR008162,IPR036649	PF00719	No
2	44371	47106	Unnamed_0129	7.994	hypothetical protein	IPR027815,IPR045122,IPR022257,IPR032880,IPR003864	PF02714,PF14703,PF13967,PF12621	No
2	86250	98141	UTP20	7.871	U3 snoRNP protein	IPR046523,IPR027815,IPR016024,IPR011989,IPR011430,IPR022257,IPR032880,IPR003864	PF02714,PF14703,PF13967,PF12621,PF20416,PF07539	Yes
2	150863	152206	GPD1	5.939	glycerol-3-phosphate dehydrogenase	IPR036291,IPR008927,IPR013328,IPR006168,IPR006109,IPR011128,IPR017751	PF07479,PF01210	Yes
2	319878	327212	MEC1	7.217	serine/threonine-protein kinase M1	IPR036940,IPR003152,IPR014009,IPR012993,IPR011009,IPR018936,IPR000403	PF08064,PF00454,PF02260,PF02259	No
2	349385	356038	ACC1	6.191	acetyl-coenzyme-A carboxylase	IPR011763,IPR013815,IPR011054,IPR034733,IPR005482,IPR011053,IPR029045,IPR005479,IPR016185,IPR013537,IPR011761,IPR000089,IPR005481,IPR011764,IPR011762	PF02785,PF02786,PF00289,PF21385,PF08326,PF01039,PF00364	Yes
2	418270	419721	NDI1	6.552	NADH-ubiquinone reductase (H(+)-translocating) ndi1	IPR023753,IPR036188,IPR045024	PF07992,PF00070	Yes
2	698066	700858	FUN12	8.236	eukaryotic translation initiation factor 5B	IPR004161,IPR036925,IPR009000,IPR005225,IPR023115,IPR027417,IPR015760,IPR000795	PF00009,PF01926,PF03144,PF11987	Yes
2	701012	705958	Unnamed_0250	8.067	hypothetical protein	IPR038120,IPR045867,IPR000722,IPR015699,IPR007080,IPR006592,IPR007081,IPR042102,IPR044893,IPR007066,IPR007083,IPR047107	PF04997,PF04983,PF00623,PF05000,PF04998	Yes
2	815369	817321	MUP3	6.12	low-affinity methionine permease	IPR002293	PF13520,PF00324	Yes
2	852920	858523	FKS1	8.634	1,3-beta-D-glucan synthase	IPR026899,IPR003440	PF02364,PF14288	No
2	939360	940730	TEF1	6.063	translation elongation factor EF-1 alpha	IPR004161,IPR009000,IPR031157,IPR004539,IPR009001,IPR004160,IPR027417,IPR000795	PF03143,PF00009,PF03144	Yes
2	948963	950951	GRS1	6.697	Glycine--tRNA ligase 1, mitochondrial	IPR002315,IPR036621,IPR027031,IPR045864,IPR033731,IPR004154,IPR006195,IPR002314	PF03129	No
3	10523	12262	MNN2_1	6.264	mannosyltransferase	IPR029044,IPR022751	PF11051	No
3	12288	13877	RTF1	8.275	RNA polymerase-associated protein rtf1	IPR004343,IPR036128	PF03126	Yes
3	14093	16477	UTP4	8.375	U3 small nucleolar RNA-associated protein	IPR015943,IPR001680,IPR046351,IPR036322		No
3	33419	45235	TRA1	6.609	transcription-associated protein 1	IPR036940,IPR011990,IPR016024,IPR014009,IPR046805,IPR019734,IPR000403,IPR011009,IPR046807,IPR003151	PF20206,PF20175,PF02259,PF00454	Yes
3	88638	90954	NDC1	6.562	Nuclear pore complex subunit	IPR019049	PF09531	No
3	314774	315898	ARO3	7.703	3-deoxy-7-phosphoheptulonate synthase	IPR006218,IPR006219,IPR013785	PF00793	No
3	315996	317462	MUM2	9.812	muddled meiosis-related protein			No
3	510844	513411	Unnamed_0404	6.214	hypothetical protein			No
3	515771	518173	Unnamed_0407	6.072	hypothetical protein	IPR045069,IPR002528	PF14667,PF01554	Yes
3	601197	606128	CHC1	6.11	Clathrin heavy chain	IPR015348,IPR011990,IPR016024,IPR016341,IPR000547,IPR016025	PF13838,PF00637,PF09268	No
3	606296	609400	SPT16	9.707	FACT complex subunit spt16	IPR000994,IPR013719,IPR029149,IPR013953,IPR029148,IPR040258,IPR011993,IPR036005	PF14826,PF08512,PF08644,PF21091,PF00557	Yes
3	639565	642018	ELP2	6.119	Elongator subunit elp2	IPR011047,IPR001680,IPR037289,IPR036322,IPR015943,IPR019775	PF00400	No
3	645659	648466	ADE3	9.267	tetrahydrofolate synthase	IPR020631,IPR000559,IPR020630,IPR036291,IPR046346,IPR027417,IPR020628,IPR020867,IPR000672	PF00763,PF02882,PF01268	No
3	667564	669783	Unnamed_0444	7.202	hypothetical protein	IPR016903,IPR005612,IPR011501	PF03914,PF07540	Yes
3	669976	671847	MPP10	6.413	U3 snoRNP protein	IPR012173	PF04006	Yes
3	692782	694575	ILV3	8.167	dihydroxy-acid dehydratase ilv3	IPR004404,IPR037237,IPR020558,IPR000581,IPR042096	PF00920	No
3	705489	709469	MSN5	5.95	karyopherin	IPR045478,IPR016024,IPR011989,IPR045065	PF19273	Yes
3	755323	757044	Unnamed_0462	5.945	hypothetical protein	IPR002528	PF14667,PF01554	No
3	761401	765705	CFT1	6.024	mRNA cleavage and polyadenylation factor subunit	IPR004871		No
3	903191	905233	KAR2	7.368	ATPase with role in protein import into the ER	IPR029048,IPR042050,IPR018181,IPR013126,IPR029047,IPR043129	PF06723,PF00012	Yes
3	909531	910949	sof1	6.026	Protein sof1	IPR001680,IPR007287,IPR036322,IPR015943,IPR020472,IPR019775	PF00400,PF04158	Yes
3	911213	912366	PSR2	6.433	RxLR effector protein psr2	IPR023214,IPR036412,IPR004274		No
4	64348	66057	CBK1	6.026	Serine/threonine-protein kinase	IPR000719,IPR000961,IPR011009,IPR017441,IPR008271	PF00069,PF07714	Yes
4	75647	79849	TOP2	7.862	DNA topoisomerase 2	IPR020568,IPR013506,IPR003594,IPR006171,IPR018522,IPR014721,IPR013759,IPR013760,IPR001241,IPR013758,IPR034157,IPR031660,IPR002205,IPR013757,IPR036890,IPR001154	PF02518,PF16898,PF00204,PF00521,PF01751	Yes
4	278283	281351	MBP1_1	6.111	Transcription factor mbp1 (MBF subunit p120)	IPR002110,IPR036770,IPR003163,IPR036887,IPR018004	PF13606,PF04383,PF00023	No
4	421887	423581	PDC1_2	7.779	Pyruvate decarboxylase 1	IPR011766,IPR012110,IPR012000,IPR047213,IPR029061,IPR047214,IPR012001,IPR029035	PF02775,PF00205,PF02776	Yes
4	549433	555600	FAS1	7.031	beta subunit of fatty acid synthetase	IPR040883,IPR032088,IPR016035,IPR014043,IPR041099,IPR013565,IPR029069,IPR013785,IPR001227,IPR039569,IPR003965,IPR002539,IPR016452	PF17828,PF08354,PF16073,PF13452,PF00698,PF17951,PF01575	Yes
4	557247	558542	PRS1_1	6.38	ribose-phosphate pyrophosphokinase 1	IPR005946,IPR000836,IPR029057,IPR000842,IPR029099	PF14572,PF13793	Yes
4	559089	562940	VIP1	7.88	inositol hexakisphosphate and diphosphoinositol-pentakisphosphate kinase	IPR040557,IPR000560,IPR029033,IPR013651,IPR037446	PF18086,PF00328,PF08443	No
4	651125	654796	SKI2	6.302	Antiviral helicase ski2	IPR040801,IPR016438,IPR012961,IPR011545,IPR001650,IPR027417,IPR014001	PF04851,PF17911,PF00271,PF21409,PF00270,PF08148	Yes
4	683167	685407	Unnamed_0615	7.246	hypothetical protein	IPR024527	PF12757	No
4	763778	766261	ctf18	6.092	Chromosome transmission fidelity protein 18	IPR027417	PF03215	No
4	786068	788578	ERB1	6.876	Ribosome bioproteinsis protein erb1	IPR001680,IPR028598,IPR036322,IPR015943,IPR012953,IPR019775	PF00400,PF08145	Yes
4	879486	880481	OTU2	6.731	OTU protein	IPR003323,IPR038765	PF02338	No
4	899057	901255	OCT1	8.562	Mitochondrial intermediate peptidase	IPR001567,IPR024077,IPR045090,IPR033851,IPR024079	PF01432	No
4	1017632	1019983	ECM25	6.185	to Saccharomyces cerevisiae M25 (YJL201W)	IPR001251,IPR008936	PF13716	No
4	1143151	1147686	taf2	5.988	Transcription initiation factor TFIID subunit 2	IPR027268,IPR037813,IPR042097		No
5	10365	13709	CDC60	7.048	cytosolic leucyl tRNA synthetase	IPR014729,IPR002300,IPR013155,IPR009080,IPR004493,IPR009008	PF08264	No
5	60687	62006	APR1	5.969	aspartic proteinase precursor	IPR033121,IPR001969,IPR001461,IPR021109	PF14543,PF00026	Yes
5	108177	109439	FTH1	6.241	fts3-like protein	IPR004923	PF03239	No
5	109536	115085	DUR1,2	8.888	urea amidolyase	IPR023631,IPR036928,IPR011054,IPR005482,IPR011053,IPR014085,IPR005479,IPR003778,IPR016185,IPR011761,IPR000089,IPR014084,IPR005481,IPR029000,IPR011764,IPR003833	PF02785,PF02786,PF00289,PF02682,PF02626,PF00364,PF07478,PF01425	No
5	156614	159313	STE13	6.092	Dipeptidyl aminopeptidase	IPR001375,IPR002469,IPR029058	PF00930,PF00326	No
5	304694	306622	NOP4	6.664	RNA recognition motif-containing protein	IPR012677,IPR000504,IPR035979	PF00076	Yes
5	374069	377191	DIS3	7.442	exosome catalytic subunit dis3	IPR022966,IPR033771,IPR002716,IPR041505,IPR033770,IPR001900,IPR012340,IPR029060	PF17216,PF13638,PF17849,PF17215,PF00773	Yes
5	478456	480861	NOP14	6.548	nucleolar complex protein 14	IPR007276		No
5	507813	513126	RPO21	12.3	DNA-directed RNA polymerase II core subunit rpo21	IPR000722,IPR007083,IPR007080,IPR007075,IPR007066,IPR038120,IPR045867,IPR000684,IPR038593,IPR042102,IPR006592,IPR007073,IPR007081,IPR044893	PF05000,PF04998,PF04997,PF05001,PF04990,PF04992,PF04983,PF00623	Yes
5	565397	567904	CDC48	8.423	AAA ATPase cdc48	IPR004201,IPR003593,IPR005938,IPR041569,IPR027417,IPR003960,IPR003959,IPR003338,IPR029067,IPR009010	PF00004,PF02359,PF17862,PF07728,PF02933	Yes
5	608050	608880	NSA2	7.019	Ribosome bioproteinsis protein	IPR039411,IPR022309	PF01201	Yes
5	855982	857787	Unnamed_0919	9.883	hypothetical protein	IPR039128,IPR009349	PF06221	No
5	857829	860246	DBP7	6.149	ATP-dependent RNA helicase dbp7	IPR025313,IPR011545,IPR001650,IPR027417,IPR014001	PF04851,PF13959,PF00271,PF00270	Yes
5	866660	868597	IME2	7.711	Serine/threonine protein kinase	IPR000719,IPR011009,IPR008271	PF00069,PF07714	No
5	900804	903170	PPS1	6.602	tyrosine/serine/threonine protein phosphatase pps1	IPR000340,IPR020422,IPR029021,IPR000387,IPR003595,IPR016130	PF00782	No
5	903285	904220	Unnamed_0929	6.094	hypothetical protein	IPR036373		No
5	939593	941107	SUR1	6.164	zinc-finger protein	IPR013087,IPR036236	PF21816	No
5	967708	969627	UTP18	6.845	U3 snoRNP protein	IPR045161,IPR001680,IPR036322,IPR015943	PF00400	Yes
5	979961	981763	GAP1_8	6.288	glyceraldehyde-3-phosphate dehydrogenase 1	IPR004841,IPR004840,IPR004762	PF00324,PF13520	Yes
5	1105409	1108549	TEF3	7.801	translational elongation factor EF-1 alpha	IPR003439,IPR021133,IPR047038,IPR003593,IPR016024,IPR011989,IPR040533,IPR027417,IPR047036,IPR017871,IPR015688	PF17947,PF00005	Yes
5	1187012	1189042	Unnamed_0983	6.696	hypothetical protein	IPR036621,IPR016061,IPR004499,IPR045864,IPR017449,IPR033721,IPR002316,IPR004154,IPR006195,IPR002314	PF03129,PF09180,PF00587	No
5	1194698	1196566	VAC8	7.599	Vacuolar protein 8	IPR045156,IPR016024,IPR011989,IPR000225	PF00514,PF04826	Yes
5	1234952	1236349	ARG4	6.088	argininosuccinate lyase	IPR000362,IPR020557,IPR024083,IPR009049,IPR008948,IPR022761,IPR029419	PF14698,PF00206	No
5	1252718	1257250	PDR5	8.643	ATP-binding cassette multidrug transporter pdr5	IPR003439,IPR003593,IPR043926,IPR029481,IPR010929,IPR027417,IPR034003,IPR017871,IPR013525,IPR005285	PF01061,PF00005,PF14510,PF06422	Yes
5	1258424	1262872	Unnamed_1003	7.058	hypothetical protein	IPR014908,IPR042533,IPR007187,IPR042537,IPR004870	PF08801,PF03177	No
5	1279544	1282885	Unnamed_1007	6.482	hypothetical protein	IPR001494,IPR016024,IPR011989,IPR040122	PF03810	Yes
5	1296813	1298453	ATP1	8.348	Alpha subunit of the F1 sector of mitochondrial F1F0 ATP synthase	IPR000793,IPR004100,IPR005294,IPR020003,IPR038376,IPR027417,IPR033732,IPR023366,IPR000194,IPR036121	PF00006,PF02874,PF00306	Yes
5	1307557	1309035	GLO3	6.973	ADP-ribosylation factor GTPase activating protein, ER-Golgi transport	IPR038508,IPR037278,IPR001164	PF01412	No
5	1313030	1313803	SCS2	6.587	phosphatidylinositol-binding protein scs2	IPR016763,IPR013783,IPR008962,IPR000535	PF00635	Yes
5	1430136	1433351	ILS1	9.587	isoleucine--tRNA ligase	IPR023586,IPR014729,IPR002300,IPR013155,IPR009080,IPR001412,IPR002301,IPR009008,IPR033709	PF00133,PF19302,PF08264	No
5	1446554	1449031	ECM21	6.759	Plasma membrane proteins endocytosis	IPR011022	PF02752	No
5	1478846	1479736	SER2	7.725	Phosphoserine phosphatase	IPR023214,IPR004469,IPR036412	PF12710,PF00702	No
5	1479918	1481792	Unnamed_1042	7.072	hypothetical protein	IPR045110,IPR016024,IPR011989,IPR034085	PF21041	No
6	96394	98487	ENP2	9.034	Small ribosomal subunit bioproteinsis	IPR040382,IPR036322,IPR015943,IPR012580	PF08159	Yes
6	213760	216078	ACO1	6.431	Aconitate hydratase mitochondrial	IPR036008,IPR015931,IPR015932,IPR001030,IPR018136,IPR006248,IPR000573,IPR015928	PF00694,PF00330	Yes
6	293596	298308	Unnamed_1103	5.987	hypothetical protein	IPR003439,IPR003593,IPR011527,IPR044746,IPR044726,IPR036640,IPR027417,IPR017871	PF00664,PF00005	Yes
6	324196	326616	RAD3	6.335	TFIIH/NER complex ATP-dependent 5'-3' DNA helicase subunit	IPR006555,IPR010614,IPR010643,IPR006554,IPR014013,IPR027417,IPR013020,IPR045028,IPR001945	PF06733,PF13307,PF06777	Yes
6	381853	391089	CSF1	7.259	Macrophage colony-stimulating factor 1 receptor	IPR047104,IPR029636	PF21678,PF20413	No
6	402563	404647	SLY1	6.512	Vesicle trafficking between the ER and Golgi	IPR001619,IPR043127,IPR027482,IPR043154,IPR036045	PF00995	No
6	404706	406046	RVB1	6.245	RuvB ATP-dependent DNA helicase pontin	IPR010339,IPR041048,IPR003593,IPR042487,IPR027417,IPR027238	PF17856,PF06068	Yes
6	685517	687460	fim1	6.924	fimbrin	IPR036872,IPR039959,IPR011992,IPR001715,IPR001589,IPR018247	PF00307	No
6	687530	688567	ERG27	6.281	3-keto-steroid reductase	IPR036291,IPR002347	PF00106	No
6	759271	761286	Unnamed_1176	5.931	hypothetical protein	IPR002524,IPR027469,IPR045316		No
6	769956	773675	EBS1	8.692	Translation inhibition and nonsense-mediated decay	IPR019458	PF10374	No
6	778566	780251	cct1	7.535	chaperonin-containing T-complex alpha subunit Cct1	IPR027409,IPR017998,IPR002423,IPR027410,IPR027413,IPR002194,IPR012715	PF00118	No
6	825487	833114	SEC16	6.328	vesicle coat component	IPR024298,IPR024880	PF12931	No
6	848849	850822	NOG1	6.478	Nucleolar GTP-binding protein 1	IPR031167,IPR024926,IPR041623,IPR012973,IPR006073,IPR005225,IPR027417,IPR010674	PF08155,PF01926,PF17835,PF02421,PF06858	Yes
6	1143283	1145469	pli1	5.946	E3 SUMO-protein ligase pli1	IPR013083,IPR038654,IPR023321,IPR004181	PF02891,PF14324,PF11789	Yes
6	1186127	1187098	LSC1	6.259	ligase of succinyl-coa	IPR003781,IPR016102,IPR036291,IPR005810,IPR033847,IPR005811	PF00549,PF13607,PF13380,PF02629	Yes
6	1432380	1434293	ESF1	7.232	pre-rRNA-processing protein esf1	IPR039754,IPR012580	PF08159	Yes
6	1468395	1471940	RGA2	6.172	Rho-type gtpase-activating protein	IPR000198,IPR001781,IPR008936	PF00412,PF00620	No
7	61881	64997	HMG1	7.663	3-hydroxy-3-methylglutaryl-coenzyme A (HMG-CoA) reductase isozyme	IPR000731,IPR009023,IPR025583,IPR023074,IPR023076,IPR002202,IPR004554,IPR009029,IPR023282	PF12349,PF13323,PF00368	No
7	102346	103827	GND1	7.567	phosphogluconate dehydrogenase (decarboxylating) gnd1	IPR006114,IPR036291,IPR008927,IPR013328,IPR006115,IPR006183,IPR006113,IPR006184	PF03446,PF00393	No
7	133923	135299	SUN4	6.478	Sperm-associated antigen 4 protein	IPR005556	PF03856	Yes
7	383936	385096	HIS5	7.071	histidinol-phosphate transaminase	IPR015424,IPR001917,IPR015421,IPR005861,IPR015422,IPR004839	PF00155	No
7	468084	469715	cut15	8.505	Importin subunit alpha-1	IPR016024,IPR032413,IPR011989,IPR000225,IPR036975,IPR002652,IPR004827,IPR024931	PF16186,PF00514,PF13513,PF01749	Yes
7	566651	567457	RSM25	6.607	mitochondrial ribosomal small subunit component	IPR016939	PF13741	No
7	882986	887080	LTE1	6.345	Guanine nucleotide exchange factor lte1	IPR008937,IPR000651,IPR001895,IPR023578,IPR036964	PF00617,PF00618	No
7	921509	924925	LAC9	6.223	lactose regulatory protein lac9 and GAL4-like protein	IPR007219,IPR036864,IPR001138	PF04082,PF00172	No
7	930684	932645	Unnamed_1516	6.856	hypothetical protein	IPR006073,IPR043358,IPR030378,IPR027417		Yes
7	1068062	1069513	Unnamed_1543	6.329	hypothetical protein	IPR013933		No
7	1079898	1083023	GCV2	6.343	glycine decarboxylase subunit P	IPR015424,IPR003437,IPR015421,IPR020581,IPR015422	PF21478,PF02347	No
7	1164532	1166302	DBP9	6.446	ATP-dependent DNA/RNA helicase	IPR014014,IPR011545,IPR027417,IPR001650,IPR014001	PF04851,PF00271,PF00270	Yes
7	1247564	1249060	RMD9_2	6.379	Protein rmd9, mitochondrial			No
7	1252070	1253857	taf6	6.702	histone H4-like TAF Taf6, SAGA complex subunit	IPR016024,IPR037796,IPR011442,IPR046344,IPR004823,IPR009072	PF02969,PF07571	No
7	1267353	1269893	BGL1_1	6.407	beta-glucosidase	IPR026891,IPR001764,IPR013783,IPR017853,IPR002772,IPR036962,IPR011658,IPR036881,IPR037524	PF01915,PF00933,PF14310,PF07691	No
7	1304172	1307819	NEW1	7.604	[NU+] prion formation protein 1	IPR023780,IPR003439,IPR016197,IPR047038,IPR003593,IPR016024,IPR011989,IPR000953,IPR027417,IPR017871,IPR015688	PF00005,PF00385	Yes
7	1325723	1328122	FLC1	6.016	FAD transport	IPR032800,IPR010308,IPR040241	PF14558,PF06011	No
7	1330179	1332773	Unnamed_1596	11.06	hypothetical protein	IPR001680,IPR036322,IPR015943,IPR006692,IPR020472,IPR016453	PF00400,PF04053	No
7	1334190	1334843	RPL1A	6.309	60S ribosomal protein L1A	IPR002143,IPR023673,IPR023674,IPR016095,IPR028364	PF00687	No
7	1360754	1362193	RVB2	6.864	RuvB-like protein 2	IPR010339,IPR041048,IPR003593,IPR042487,IPR027417,IPR027238	PF17856,PF06068	No
7	1410339	1411205	Unnamed_1613	6.956	hypothetical protein	IPR007900	PF05236	No
7	1413219	1415450	TOP1	6.9	DNA topoisomerase 1	IPR013499,IPR013500,IPR013030,IPR011010,IPR014727,IPR018521,IPR025834,IPR036202,IPR013034,IPR001631,IPR014711,IPR008336	PF02919,PF14370,PF01028	No
7	1416526	1418751	PLK1	7.216	Serine/threonine-protein kinase plk1	IPR000719,IPR033701,IPR036947,IPR033695,IPR008271,IPR017441,IPR011009,IPR000959	PF00069,PF07714,PF00659,PF14531	No
7	1420118	1424467	Unnamed_1614	9.567	hypothetical protein	IPR013194,IPR036600,IPR031693,IPR039774,IPR003822	PF08295,PF16879,PF02671	No
7	1427462	1429702	RRP6	8.713	exosome nuclease subunit	IPR002562,IPR045092,IPR036397,IPR002121,IPR010997,IPR044876,IPR012337,IPR012588	PF00570,PF01612,PF08066	Yes
7	1432420	1433805	Unnamed_1615	6.053	hypothetical protein			No
7	1434880	1435761	sgt2	6.061	Small glutamine-rich tetratricopeptide repeat-containing protein 2	IPR011990,IPR032374,IPR047150,IPR006636,IPR019734	PF13414,PF16546,PF07719,PF13181	Yes
7	1458520	1461818	POL5	6.093	DNA-directed DNA polymerase	IPR007015,IPR016024	PF04931	No
7	1532820	1535198	PRP43	6.279	DEAH-box ATP-dependent RNA helicase prp43	IPR044756,IPR011545,IPR007502,IPR027417,IPR002464,IPR001650,IPR011709,IPR014001	PF21010,PF00271,PF00270,PF04408,PF07717	Yes
7	1610284	1612212	puf6	5.928	Pumilio y domain member 6	IPR016024,IPR012959,IPR011989,IPR001313,IPR040059,IPR033133	PF08144	Yes

## Sheet: Table S4
Table S4: GO Enrichment Analysis of Genes with Top 0.5% RAiSD Scores Based on Ningxia (China) Subset
Category	ID	Term	Gene Ratio	Background Ratio	Fold Enrichment	p-value (classic Fisher)	p-value (weight01 Fisher)	Gene Name
BP	GO:1900436	positive regulation of filamentous growth of a population of unicellular organisms in response to starvation	5/74	14/1929	9.30985	0.00011	0.00011	SIT4_2/MgSsk1/Unnamed_0564/UPC2/HDA1
BP	GO:1900442	positive regulation of filamentous growth of a population of unicellular organisms in response to neutral pH	3/74	5/1929	15.6405	0.00051	0.00051	SIT4_2/MgSsk1/Unnamed_0564
BP	GO:0043605	amide catabolic process	3/74	9/1929	8.68919	0.00386	0.00386	DUR1,2/DUR3/PUT3
BP	GO:0019627	urea metabolic process	3/74	8/1929	9.77534	0.00264	0.00416	DUR1,2/DUR3/URA2
BP	GO:1900445	positive regulation of filamentous growth of a population of unicellular organisms in response to biotic stimulus	3/74	10/1929	7.82027	0.00536	0.00536	MgSsk1/Unnamed_0564/HDA1
BP	GO:0036244	cellular response to neutral pH	3/74	11/1929	7.10934	0.00716	0.00716	SIT4_2/MgSsk1/Unnamed_0564
BP	GO:0016573	histone acetylation	4/74	22/1929	4.73956	0.00864	0.00864	ACT1/TRA1/GCN5/ESA1
BP	GO:0007029	endoplasmic reticulum organization	3/74	12/1929	6.51689	0.00929	0.00929	TCB2/HER2/YOP1
BP	GO:0006338	chromatin remodeling	7/74	79/1929	2.30978	0.02906	0.01268	SPT16/TOP2/GCN5/YTA7/ESA1/RSC8/HDA1
BP	GO:0030682	mitigation of host defenses by symbiont	2/74	5/1929	10.427	0.01347	0.01347	MgSsk1/Unnamed_0564
BP	GO:0052572	response to host immune response	2/74	5/1929	10.427	0.01347	0.01347	MgSsk1/Unnamed_0564
BP	GO:0032989	cellular component morphogenesis	4/74	39/1929	2.6736	0.05954	0.01452	ACT1/Unnamed_0564/RNY1/GDI1
BP	GO:0048869	cellular developmental process	9/74	124/1929	1.892	0.04408	0.01758	SIT4_2/ACT1/GCN2/Unnamed_0564/RNY1/CDC10/GDI1/HDA1/NDE1
BP	GO:0051129	negative regulation of cellular component organization	4/74	49/1929	2.12796	0.11557	0.01952	YTA7/GDI1/NPR1/HDA1
BP	GO:0070786	positive regulation of growth of unicellular organism as a thread of attached cells	2/74	6/1929	8.68919	0.0197	0.0197	YTA7/Unnamed_0564
BP	GO:0045944	positive regulation of transcription by RNA polymerase II	10/74	105/1929	2.48263	0.00566	0.02335	RPN4/TRA1/SPT16/GCN5/YTA7/Unnamed_0564/ESA1/UPC2/PUT3/HDA1
BP	GO:0036171	filamentous growth of a population of unicellular organisms in response to chemical stimulus	2/74	7/1929	7.44788	0.02691	0.02691	SIT4_2/Unnamed_0564
BP	GO:0051051	negative regulation of transport	2/74	7/1929	7.44788	0.02691	0.02691	GDI1/NPR1
BP	GO:0009267	cellular response to starvation	6/74	57/1929	2.74395	0.01993	0.03316	MgSsk1/GCN2/KOG1/Unnamed_0564/ZPR1/HDA1
BP	GO:0006468	protein phosphorylation	8/74	120/1929	1.73784	0.08454	0.03406	SIT4_2/MgSsk1/GCN2/KOG1/Unnamed_0769/srk1/NPR1/Unnamed_1443
BP	GO:0036166	phenotypic switching	2/74	8/1929	6.51689	0.035	0.035	Unnamed_0564/HDA1
BP	GO:0008652	amino acid biosynthetic process	3/74	80/1929	0.977534	0.60153	0.03661	ILV3/MET5/URA2
BP	GO:1900743	positive regulation of filamentous growth of a population of unicellular organisms in response to pH	4/74	6/1929	17.3784	2.8e-05	0.0369	SIT4_2/MgSsk1/Unnamed_0564/HDA1
BP	GO:0009201	ribonucleoside triphosphate biosynthetic process	3/74	22/1929	3.55467	0.04944	0.03774	URA7/ATP1/PGI1
BP	GO:0019856	pyrimidine nucleobase biosynthetic process	2/74	7/1929	7.44788	0.02691	0.03796	URA7/URA2
BP	GO:0031047	regulatory ncRNA-mediated gene silencing	2/74	24/1929	2.1723	0.23419	0.0383	TSR1/HDA1
BP	GO:0006418	tRNA aminoacylation for protein translation	4/74	31/1929	3.36356	0.02864	0.04295	ALA1/SES1/GUS1/VAS1
BP	GO:0006098	pentose-phosphate shunt	2/74	9/1929	5.79279	0.04389	0.04389	PGI1/TKL1
BP	GO:0019682	glyceraldehyde-3-phosphate metabolic process	2/74	9/1929	5.79279	0.04389	0.04389	PGI1/TKL1
BP	GO:0045815	transcription initiation-coupled chromatin remodeling	2/74	9/1929	5.79279	0.04389	0.04389	YTA7/HDA1
BP	GO:1901679	nucleotide transmembrane transport	2/74	9/1929	5.79279	0.04389	0.04389	FLC2/Unnamed_1289
BP	GO:0006281	DNA repair	7/74	96/1929	1.90076	0.07121	0.04868	RPN4/SIT4_2/ACT1/TRA1/ESA1/Unnamed_1117/RSC8
BP	GO:0000122	negative regulation of transcription by RNA polymerase II	5/74	54/1929	2.41366	0.05308	0.05308	RPN4/YTA7/Unnamed_0564/NPR1/HDA1
BP	GO:0001410	chlamydospore formation	2/74	10/1929	5.21351	0.05353	0.05353	Unnamed_0564/CDC10
BP	GO:2000220	regulation of pseudohyphal growth	2/74	10/1929	5.21351	0.05353	0.05353	Unnamed_0564/Unnamed_1007
BP	GO:0044270	cellular nitrogen compound catabolic process	4/74	88/1929	1.18489	0.43971	0.05487	DUR1,2/RNY1/DUR3/PGI1
BP	GO:0000480	endonucleolytic cleavage in 5'-ETS of tricistronic rRNA transcript (SSU-rRNA, 5.8S rRNA, LSU-rRNA)	3/74	24/1929	3.25845	0.06154	0.06154	TOM1/MPP10/DIP2
BP	GO:0000902	cell morphogenesis	3/74	30/1929	2.60676	0.10503	0.0634	Unnamed_0564/RNY1/GDI1
BP	GO:0006826	iron ion transport	2/74	11/1929	4.73956	0.06383	0.06383	CCC1/SMF1_1
BP	GO:0030307	positive regulation of cell growth	2/74	11/1929	4.73956	0.06383	0.06383	KOG1/Unnamed_0564
BP	GO:0000472	endonucleolytic cleavage to generate mature 5'-end of SSU-rRNA from (SSU-rRNA, 5.8S rRNA, LSU-rRNA)	3/74	25/1929	3.12811	0.06807	0.06807	TOM1/MPP10/DIP2
BP	GO:0043039	tRNA aminoacylation	5/74	33/1929	3.94963	0.00743	0.07242	ALA1/SES1/GUS1/HER2/VAS1
BP	GO:0070783	growth of unicellular organism as a thread of attached cells	4/74	52/1929	2.0052	0.13576	0.07416	YTA7/Unnamed_0564/CDC10/Unnamed_1007
BP	GO:0055074	calcium ion homeostasis	2/74	10/1929	5.21351	0.05353	0.07458	FLC2/CCC1
BP	GO:0030100	regulation of endocytosis	2/74	12/1929	4.34459	0.07474	0.07474	NPR1/Unnamed_1443
BP	GO:0062013	positive regulation of small molecule metabolic process	2/74	12/1929	4.34459	0.07474	0.07474	UPC2/PUT3
BP	GO:0032968	positive regulation of transcription elongation by RNA polymerase II	3/74	26/1929	3.0078	0.0749	0.0749	SPT16/GCN5/ESA1
BP	GO:0007231	osmosensory signaling pathway	2/74	13/1929	4.0104	0.08619	0.08619	MgSsk1/srk1
BP	GO:0051276	chromosome organization	10/74	182/1929	1.43228	0.15314	0.09371	ACT1/TRA1/SPT16/TOP2/GCN5/YTA7/ESA1/RSC8/PUT3/HDA1
BP	GO:0010628	positive regulation of gene expression	10/74	135/1929	1.93093	0.03034	0.09501	RPN4/TRA1/SPT16/GCN5/YTA7/Unnamed_0564/ESA1/UPC2/PUT3/HDA1
BP	GO:0090087	regulation of peptide transport	2/74	15/1929	3.47568	0.11051	0.11051	MSN5/GDI1
BP	GO:1905268	negative regulation of chromatin organization	2/74	15/1929	3.47568	0.11051	0.11051	YTA7/HDA1
BP	GO:0090407	organophosphate biosynthetic process	6/74	131/1929	1.19393	0.38841	0.11065	URA7/VIP1/ATP1/Unnamed_1117/PGI1/HMG1
BP	GO:0006997	nucleus organization	3/74	30/1929	2.60676	0.10503	0.12197	TOM1/ESA1/YOP1
BP	GO:0030448	hyphal growth	2/74	16/1929	3.25845	0.12327	0.12327	Unnamed_0564/CDC10
BP	GO:0044282	small molecule catabolic process	3/74	48/1929	1.62922	0.2789	0.1239	DUR1,2/DUR3/PUT3
BP	GO:0000447	endonucleolytic cleavage in ITS1 to separate SSU-rRNA from 5.8S rRNA and LSU-rRNA from tricistronic rRNA transcript (SSU-rRNA, 5.8S rRNA, LSU-rRNA)	3/74	33/1929	2.36978	0.13029	0.13029	TOM1/MPP10/DIP2
BP	GO:0060255	regulation of macromolecule metabolic process	21/74	397/1929	1.37889	0.06487	0.13351	RPN4/SIT4_2/TRA1/SPT16/MgSsk1/GCN2/TCB2/TOP2/GCN5/YTA7/ELP1/TSR1/KOG1/Unnamed_0564/RRD2/ESA1/UPC2/RSC8/PUT3/NPR1/HDA1
BP	GO:0046031	ADP metabolic process	2/74	17/1929	3.06677	0.13637	0.13637	PGI1/NDE1
BP	GO:0046777	protein autophosphorylation	2/74	17/1929	3.06677	0.13637	0.13637	MgSsk1/GCN2
BP	GO:0010556	regulation of macromolecule biosynthetic process	17/74	331/1929	1.33882	0.11797	0.13726	RPN4/SIT4_2/TRA1/SPT16/GCN2/TOP2/GCN5/YTA7/ELP1/TSR1/Unnamed_0564/ESA1/UPC2/RSC8/PUT3/NPR1/HDA1
BP	GO:0045595	regulation of cell differentiation	2/74	15/1929	3.47568	0.11051	0.14387	Unnamed_0564/GDI1
BP	GO:0035303	regulation of dephosphorylation	2/74	24/1929	2.1723	0.23419	0.14451	TCB2/RRD2
BP	GO:0048308	organelle inheritance	2/74	27/1929	1.93093	0.2776	0.14473	ACT1/YOP1
BP	GO:0002098	tRNA wobble uridine modification	2/74	18/1929	2.8964	0.14976	0.14976	SIT4_2/ELP1
BP	GO:0006879	intracellular iron ion homeostasis	2/74	19/1929	2.74395	0.16341	0.16341	CCC1/SMF1_1
BP	GO:0031929	TOR signaling	2/74	19/1929	2.74395	0.16341	0.16341	SIT4_2/KOG1
BP	GO:0008104	protein localization	7/74	247/1929	0.738757	0.85621	0.16386	ACT1/MSN5/YTA12_1/CDC10/Unnamed_1007/GDI1/HDA1
BP	GO:0000479	endonucleolytic cleavage of tricistronic rRNA transcript (SSU-rRNA, 5.8S rRNA, LSU-rRNA)	4/74	38/1929	2.74395	0.05498	0.1739	TOM1/MPP10/TSR1/DIP2
BP	GO:0033157	regulation of intracellular protein transport	2/74	11/1929	4.73956	0.06383	0.1761	MSN5/GDI1
BP	GO:0010506	regulation of autophagy	2/74	17/1929	3.06677	0.13637	0.17661	KOG1/ESA1
BP	GO:0009260	ribonucleotide biosynthetic process	3/74	47/1929	1.66389	0.26829	0.17694	URA7/ATP1/PGI1
BP	GO:0008361	regulation of cell size	2/74	20/1929	2.60676	0.17727	0.17727	TOM1/KOG1
BP	GO:0000278	mitotic cell cycle	6/74	134/1929	1.1672	0.40974	0.17771	SIT4_2/ACT1/TOM1/TOP2/ZPR1/CDC10
BP	GO:0000050	urea cycle	1/74	5/1929	5.21351	0.17782	0.17782	URA2
BP	GO:0000393	spliceosomal conformational changes to generate catalytic conformation	1/74	5/1929	5.21351	0.17782	0.17782	PRP8
BP	GO:0006828	manganese ion transport	1/74	5/1929	5.21351	0.17782	0.17782	CCC1
BP	GO:0009225	nucleotide-sugar metabolic process	1/74	5/1929	5.21351	0.17782	0.17782	PMI1
BP	GO:0009240	isopentenyl diphosphate biosynthetic process	1/74	5/1929	5.21351	0.17782	0.17782	HMG1
BP	GO:0009396	folic acid-containing compound biosynthetic process	1/74	5/1929	5.21351	0.17782	0.17782	ADE3
BP	GO:0009416	response to light stimulus	1/74	5/1929	5.21351	0.17782	0.17782	SIT4_2
BP	GO:0030026	intracellular manganese ion homeostasis	1/74	5/1929	5.21351	0.17782	0.17782	CCC1
BP	GO:0030155	regulation of cell adhesion	1/74	5/1929	5.21351	0.17782	0.17782	Unnamed_0564
BP	GO:0040001	establishment of mitotic spindle localization	1/74	5/1929	5.21351	0.17782	0.17782	ACT1
BP	GO:0040011	locomotion	1/74	5/1929	5.21351	0.17782	0.17782	Unnamed_0564
BP	GO:0043200	response to amino acid	1/74	5/1929	5.21351	0.17782	0.17782	KOG1
BP	GO:0046131	pyrimidine ribonucleoside metabolic process	1/74	5/1929	5.21351	0.17782	0.17782	URA7
BP	GO:0046173	polyol biosynthetic process	1/74	5/1929	5.21351	0.17782	0.17782	VIP1
BP	GO:0048731	system development	1/74	5/1929	5.21351	0.17782	0.17782	GDI1
BP	GO:0062014	negative regulation of small molecule metabolic process	1/74	5/1929	5.21351	0.17782	0.17782	URA2
BP	GO:0070262	peptidyl-serine dephosphorylation	1/74	5/1929	5.21351	0.17782	0.17782	SIT4_2
BP	GO:0072530	purine-containing compound transmembrane transport	1/74	5/1929	5.21351	0.17782	0.17782	Unnamed_1289
BP	GO:0090153	regulation of sphingolipid biosynthetic process	1/74	5/1929	5.21351	0.17782	0.17782	NPR1
BP	GO:1900231	regulation of single-species biofilm formation on inanimate substrate	1/74	5/1929	5.21351	0.17782	0.17782	Unnamed_0564
BP	GO:1901522	positive regulation of transcription from RNA polymerase II promoter involved in cellular response to chemical stimulus	1/74	5/1929	5.21351	0.17782	0.17782	RPN4
BP	GO:2000217	regulation of invasive growth in response to glucose limitation	1/74	5/1929	5.21351	0.17782	0.17782	YTA7
BP	GO:0006913	nucleocytoplasmic transport	3/74	81/1929	0.965465	0.61015	0.17994	TOM1/MSN5/Unnamed_1007
BP	GO:1901565	organonitrogen compound catabolic process	5/74	152/1929	0.857486	0.70732	0.18559	RPN4/PUP2/DUR1,2/DUR3/PUT3
BP	GO:0000462	maturation of SSU-rRNA from tricistronic rRNA transcript (SSU-rRNA, 5.8S rRNA, LSU-rRNA)	6/74	73/1929	2.14254	0.05775	0.18668	TOM1/MPP10/TSR1/DIP2/UTP25/ECM16
BP	GO:0006116	NADH oxidation	1/74	6/1929	4.34459	0.20944	0.20944	NDE1
BP	GO:0006207	'de novo' pyrimidine nucleobase biosynthetic process	1/74	6/1929	4.34459	0.20944	0.20944	URA2
BP	GO:0006409	tRNA export from nucleus	1/74	6/1929	4.34459	0.20944	0.20944	MSN5
BP	GO:0006521	regulation of cellular amino acid metabolic process	1/74	6/1929	4.34459	0.20944	0.20944	PUT3
BP	GO:0006560	proline metabolic process	1/74	6/1929	4.34459	0.20944	0.20944	PUT3
BP	GO:0007097	nuclear migration	1/74	6/1929	4.34459	0.20944	0.20944	CDC10
BP	GO:0009065	glutamine family amino acid catabolic process	1/74	6/1929	4.34459	0.20944	0.20944	PUT3
BP	GO:0015695	organic cation transport	1/74	6/1929	4.34459	0.20944	0.20944	DUR3
BP	GO:0016239	positive regulation of macroautophagy	1/74	6/1929	4.34459	0.20944	0.20944	ESA1
BP	GO:0019655	glycolytic fermentation to ethanol	1/74	6/1929	4.34459	0.20944	0.20944	NDE1
BP	GO:0019666	nitrogenous compound fermentation	1/74	6/1929	4.34459	0.20944	0.20944	NDE1
BP	GO:0030030	cell projection organization	1/74	6/1929	4.34459	0.20944	0.20944	GDI1
BP	GO:0030705	cytoskeleton-dependent intracellular transport	1/74	6/1929	4.34459	0.20944	0.20944	ACT1
BP	GO:0031118	rRNA pseudouridine synthesis	1/74	6/1929	4.34459	0.20944	0.20944	GAR1
BP	GO:0036168	filamentous growth of a population of unicellular organisms in response to heat	1/74	6/1929	4.34459	0.20944	0.20944	SIT4_2
BP	GO:0036187	cell growth mode switching, budding to filamentous	1/74	6/1929	4.34459	0.20944	0.20944	Unnamed_0564
BP	GO:0036294	cellular response to decreased oxygen levels	1/74	6/1929	4.34459	0.20944	0.20944	UPC2
BP	GO:0044114	development of symbiont in host	1/74	6/1929	4.34459	0.20944	0.20944	Unnamed_0564
BP	GO:0046825	regulation of protein export from nucleus	1/74	6/1929	4.34459	0.20944	0.20944	MSN5
BP	GO:1902930	regulation of alcohol biosynthetic process	1/74	6/1929	4.34459	0.20944	0.20944	UPC2
BP	GO:0006325	chromatin organization	9/74	115/1929	2.04007	0.02887	0.21703	ACT1/TRA1/SPT16/TOP2/GCN5/YTA7/ESA1/RSC8/HDA1
BP	GO:0016192	vesicle-mediated transport	7/74	166/1929	1.09923	0.4561	0.22211	ACT1/CHC1/YOP1/GDI1/Unnamed_1117/NPR1/Unnamed_1443
BP	GO:0044182	filamentous growth of a population of unicellular organisms	9/74	98/1929	2.39396	0.01095	0.22618	SIT4_2/MgSsk1/YTA7/Unnamed_0564/ESA1/CDC10/Unnamed_1007/UPC2/HDA1
BP	GO:0010629	negative regulation of gene expression	8/74	155/1929	1.34542	0.23926	0.22834	RPN4/YTA7/TSR1/Unnamed_0564/ESA1/UPC2/NPR1/HDA1
BP	GO:0034599	cellular response to oxidative stress	4/74	64/1929	1.62922	0.22842	0.22842	SIT4_2/ACT1/MgSsk1/srk1
BP	GO:0071467	cellular response to pH	4/74	18/1929	5.79279	0.00406	0.23238	SIT4_2/MgSsk1/Unnamed_0564/HDA1
BP	GO:0019693	ribose phosphate metabolic process	6/74	90/1929	1.73784	0.12728	0.23441	URA7/ATP1/PGI1/TKL1/HMG1/NDE1
BP	GO:0051701	biological process involved in interaction with host	3/74	21/1929	3.72394	0.04387	0.23562	MgSsk1/Unnamed_0564/CDC10
BP	GO:0071902	positive regulation of protein serine/threonine kinase activity	2/74	18/1929	2.8964	0.14976	0.23819	MgSsk1/KOG1
BP	GO:0006337	nucleosome disassembly	1/74	7/1929	3.72394	0.23986	0.23986	RSC8
BP	GO:0006734	NADH metabolic process	1/74	7/1929	3.72394	0.23986	0.23986	NDE1
BP	GO:0006895	Golgi to endosome transport	1/74	7/1929	3.72394	0.23986	0.23986	CHC1
BP	GO:0031120	snRNA pseudouridine synthesis	1/74	7/1929	3.72394	0.23986	0.23986	GAR1
BP	GO:0036003	positive regulation of transcription from RNA polymerase II promoter in response to stress	1/74	7/1929	3.72394	0.23986	0.23986	RPN4
BP	GO:0044774	mitotic DNA integrity checkpoint signaling	1/74	7/1929	3.72394	0.23986	0.23986	TOP2
BP	GO:0046685	response to arsenic-containing substance	1/74	7/1929	3.72394	0.23986	0.23986	RPN4
BP	GO:0046856	phosphatidylinositol dephosphorylation	1/74	7/1929	3.72394	0.23986	0.23986	TCB2
BP	GO:0051093	negative regulation of developmental process	1/74	7/1929	3.72394	0.23986	0.23986	GDI1
BP	GO:0098609	cell-cell adhesion	1/74	7/1929	3.72394	0.23986	0.23986	Unnamed_0564
BP	GO:0098662	inorganic cation transmembrane transport	3/74	61/1929	1.28201	0.4176	0.25053	ATP1/DUR3/CCC1
BP	GO:0090305	nucleic acid phosphodiester bond hydrolysis	5/74	89/1929	1.46447	0.25343	0.25343	TOM1/MPP10/TSR1/RNY1/DIP2
BP	GO:0098655	monoatomic cation transmembrane transport	4/74	82/1929	1.27159	0.38649	0.26026	ATP1/DUR3/CCC1/SMF1_1
BP	GO:0006696	ergosterol biosynthetic process	2/74	26/1929	2.0052	0.26311	0.26311	UPC2/HMG1
BP	GO:0000018	regulation of DNA recombination	1/74	8/1929	3.25845	0.26913	0.26913	TOP2
BP	GO:0000103	sulfate assimilation	1/74	8/1929	3.25845	0.26913	0.26913	MET5
BP	GO:0000147	actin cortical patch assembly	1/74	8/1929	3.25845	0.26913	0.26913	Unnamed_1443
BP	GO:0000921	septin ring assembly	1/74	8/1929	3.25845	0.26913	0.26913	CDC10
BP	GO:0006067	ethanol metabolic process	1/74	8/1929	3.25845	0.26913	0.26913	NDE1
BP	GO:0006221	pyrimidine nucleotide biosynthetic process	1/74	8/1929	3.25845	0.26913	0.26913	URA7
BP	GO:0006282	regulation of DNA repair	1/74	8/1929	3.25845	0.26913	0.26913	RPN4
BP	GO:0006874	intracellular calcium ion homeostasis	1/74	8/1929	3.25845	0.26913	0.26913	CCC1
BP	GO:0009113	purine nucleobase biosynthetic process	1/74	8/1929	3.25845	0.26913	0.26913	ADE3
BP	GO:0015985	energy coupled proton transport, down electrochemical gradient	1/74	8/1929	3.25845	0.26913	0.26913	ATP1
BP	GO:0015986	proton motive force-driven ATP synthesis	1/74	8/1929	3.25845	0.26913	0.26913	ATP1
BP	GO:0030011	maintenance of cell polarity	1/74	8/1929	3.25845	0.26913	0.26913	CDC10
BP	GO:0042127	regulation of cell population proliferation	1/74	8/1929	3.25845	0.26913	0.26913	GDI1
BP	GO:0044837	actomyosin contractile ring organization	1/74	8/1929	3.25845	0.26913	0.26913	ACT1
BP	GO:0046618	xenobiotic export from cell	1/74	8/1929	3.25845	0.26913	0.26913	PDR5
BP	GO:0046889	positive regulation of lipid biosynthetic process	1/74	8/1929	3.25845	0.26913	0.26913	UPC2
BP	GO:0051650	establishment of vesicle localization	1/74	8/1929	3.25845	0.26913	0.26913	ACT1
BP	GO:0071229	cellular response to acid chemical	1/74	8/1929	3.25845	0.26913	0.26913	KOG1
BP	GO:0072348	sulfur compound transport	1/74	8/1929	3.25845	0.26913	0.26913	Unnamed_1289
BP	GO:1903833	positive regulation of cellular response to amino acid starvation	1/74	8/1929	3.25845	0.26913	0.26913	GCN2
BP	GO:0042886	amide transport	6/74	201/1929	0.778136	0.80116	0.27757	ACT1/MSN5/YTA12_1/Unnamed_1007/GDI1/DUR3
BP	GO:0000011	vacuole inheritance	1/74	9/1929	2.8964	0.29728	0.29728	ACT1
BP	GO:0006084	acetyl-CoA metabolic process	1/74	9/1929	2.8964	0.29728	0.29728	HMG1
BP	GO:0006536	glutamate metabolic process	1/74	9/1929	2.8964	0.29728	0.29728	PUT3
BP	GO:0007131	reciprocal meiotic recombination	1/74	9/1929	2.8964	0.29728	0.29728	TOP2
BP	GO:0009082	branched-chain amino acid biosynthetic process	1/74	9/1929	2.8964	0.29728	0.29728	ILV3
BP	GO:0042455	ribonucleoside biosynthetic process	1/74	9/1929	2.8964	0.29728	0.29728	URA7
BP	GO:0071248	cellular response to metal ion	1/74	9/1929	2.8964	0.29728	0.29728	CCC1
BP	GO:0035556	intracellular signal transduction	9/74	126/1929	1.86197	0.04808	0.30052	SIT4_2/MgSsk1/GCN2/TOP2/KOG1/Unnamed_0769/srk1/GDI1/NPR1
BP	GO:0000463	maturation of LSU-rRNA from tricistronic rRNA transcript (SSU-rRNA, 5.8S rRNA, LSU-rRNA)	2/74	29/1929	1.79776	0.30652	0.30652	TOM1/mak16
BP	GO:2001251	negative regulation of chromosome organization	2/74	29/1929	1.79776	0.30652	0.30652	YTA7/HDA1
BP	GO:0010468	regulation of gene expression	16/74	317/1929	1.31571	0.14327	0.31036	RPN4/SIT4_2/TRA1/SPT16/GCN2/GCN5/YTA7/ELP1/TSR1/Unnamed_0564/ESA1/UPC2/RSC8/PUT3/NPR1/HDA1
BP	GO:0009168	purine ribonucleoside monophosphate biosynthetic process	2/74	30/1929	1.73784	0.32091	0.32091	ATP1/PGI1
BP	GO:0002790	peptide secretion	1/74	10/1929	2.60676	0.32437	0.32437	ACT1
BP	GO:0006334	nucleosome assembly	1/74	10/1929	2.60676	0.32437	0.32437	SPT16
BP	GO:0006526	arginine biosynthetic process	1/74	10/1929	2.60676	0.32437	0.32437	URA2
BP	GO:0006808	regulation of nitrogen utilization	1/74	10/1929	2.60676	0.32437	0.32437	NPR1
BP	GO:0009306	protein secretion	1/74	10/1929	2.60676	0.32437	0.32437	ACT1
BP	GO:0015918	sterol transport	1/74	10/1929	2.60676	0.32437	0.32437	UPC2
BP	GO:0016575	histone deacetylation	1/74	10/1929	2.60676	0.32437	0.32437	HDA1
BP	GO:0031589	cell-substrate adhesion	1/74	10/1929	2.60676	0.32437	0.32437	Unnamed_0564
BP	GO:0032781	positive regulation of ATP-dependent activity	1/74	10/1929	2.60676	0.32437	0.32437	AHA1
BP	GO:0045899	positive regulation of RNA polymerase II transcription preinitiation complex assembly	1/74	10/1929	2.60676	0.32437	0.32437	SPT16
BP	GO:0070127	tRNA aminoacylation for mitochondrial protein translation	1/74	10/1929	2.60676	0.32437	0.32437	ALA1
BP	GO:0000413	protein peptidyl-prolyl isomerization	1/74	11/1929	2.36978	0.35042	0.35042	RRD2
BP	GO:0006446	regulation of translational initiation	1/74	11/1929	2.36978	0.35042	0.35042	GCN2
BP	GO:0015868	purine ribonucleotide transport	1/74	11/1929	2.36978	0.35042	0.35042	Unnamed_1289
BP	GO:0042866	pyruvate biosynthetic process	1/74	11/1929	2.36978	0.35042	0.35042	PGI1
BP	GO:0043406	positive regulation of MAP kinase activity	1/74	11/1929	2.36978	0.35042	0.35042	MgSsk1
BP	GO:0060284	regulation of cell development	1/74	11/1929	2.36978	0.35042	0.35042	GDI1
BP	GO:1902047	polyamine transmembrane transport	1/74	11/1929	2.36978	0.35042	0.35042	DUR3
BP	GO:0046700	heterocycle catabolic process	3/74	89/1929	0.878682	0.67463	0.35443	DUR1,2/RNY1/PGI1
BP	GO:0031505	fungal-type cell wall organization	5/74	99/1929	1.31654	0.32962	0.35741	PMI1/SIT4_2/ACT1/MgSsk1/CDC10
BP	GO:0045934	negative regulation of nucleobase-containing compound metabolic process	8/74	109/1929	1.91322	0.05355	0.36139	RPN4/YTA7/Unnamed_0564/ESA1/UPC2/NPR1/HDA1/URA2
BP	GO:0030036	actin cytoskeleton organization	4/74	69/1929	1.51116	0.27107	0.3721	SIT4_2/ACT1/MgSsk1/Unnamed_1443
BP	GO:0006754	ATP biosynthetic process	2/74	20/1929	2.60676	0.17727	0.37266	ATP1/PGI1
BP	GO:0034404	nucleobase-containing small molecule biosynthetic process	2/74	22/1929	2.36978	0.2055	0.37297	URA7/PGI1
BP	GO:0006090	pyruvate metabolic process	2/74	24/1929	2.1723	0.23419	0.37328	PGI1/NDE1
BP	GO:0008654	phospholipid biosynthetic process	3/74	59/1929	1.32547	0.39651	0.37468	URA7/Unnamed_1117/HMG1
BP	GO:0000183	rDNA heterochromatin formation	1/74	12/1929	2.1723	0.37548	0.37548	ESA1
BP	GO:0006096	glycolytic process	1/74	12/1929	2.1723	0.37548	0.37548	PGI1
BP	GO:0006303	double-strand break repair via nonhomologous end joining	1/74	12/1929	2.1723	0.37548	0.37548	RSC8
BP	GO:0018107	peptidyl-threonine phosphorylation	1/74	12/1929	2.1723	0.37548	0.37548	srk1
BP	GO:0042790	nucleolar large rRNA transcription by RNA polymerase I	1/74	12/1929	2.1723	0.37548	0.37548	Unnamed_0250
BP	GO:0051503	adenine nucleotide transport	1/74	12/1929	2.1723	0.37548	0.37548	Unnamed_1289
BP	GO:0071417	cellular response to organonitrogen compound	1/74	12/1929	2.1723	0.37548	0.37548	KOG1
BP	GO:0090329	regulation of DNA-templated DNA replication	1/74	12/1929	2.1723	0.37548	0.37548	TOP2
BP	GO:0045892	negative regulation of DNA-templated transcription	7/74	90/1929	2.02748	0.05356	0.38507	RPN4/YTA7/Unnamed_0564/ESA1/UPC2/NPR1/HDA1
BP	GO:0034605	cellular response to heat	2/74	35/1929	1.48958	0.39155	0.39155	MgSsk1/AHA1
BP	GO:0000032	cell wall mannoprotein biosynthetic process	1/74	13/1929	2.0052	0.39959	0.39959	PMI1
BP	GO:0006312	mitotic recombination	1/74	13/1929	2.0052	0.39959	0.39959	TOP2
BP	GO:0006612	protein targeting to membrane	1/74	13/1929	2.0052	0.39959	0.39959	GDI1
BP	GO:0007031	peroxisome organization	1/74	13/1929	2.0052	0.39959	0.39959	YOP1
BP	GO:0009166	nucleotide catabolic process	1/74	13/1929	2.0052	0.39959	0.39959	PGI1
BP	GO:0031125	rRNA 3'-end processing	1/74	13/1929	2.0052	0.39959	0.39959	TSR1
BP	GO:0040020	regulation of meiotic nuclear division	1/74	13/1929	2.0052	0.39959	0.39959	srk1
BP	GO:1903725	regulation of phospholipid metabolic process	1/74	13/1929	2.0052	0.39959	0.39959	TCB2
BP	GO:2000242	negative regulation of reproductive process	1/74	13/1929	2.0052	0.39959	0.39959	NPR1
BP	GO:1901361	organic cyclic compound catabolic process	3/74	91/1929	0.85937	0.6895	0.40398	DUR1,2/RNY1/PGI1
BP	GO:0006368	transcription elongation by RNA polymerase II	4/74	42/1929	2.48263	0.0744	0.41419	SPT16/GCN5/ESA1/RSC8
BP	GO:0071470	cellular response to osmotic stress	3/74	27/1929	2.8964	0.08202	0.41614	MgSsk1/srk1/FLC2
BP	GO:0016310	phosphorylation	11/74	187/1929	1.53339	0.09601	0.41735	SIT4_2/TRA1/MgSsk1/GCN2/KOG1/VIP1/Unnamed_0769/srk1/PGI1/NPR1/Unnamed_1443
BP	GO:0071103	DNA conformation change	2/74	37/1929	1.40906	0.41894	0.41894	SPT16/TOP2
BP	GO:0006006	glucose metabolic process	2/74	30/1929	1.73784	0.32091	0.42108	PGI1/NDE1
BP	GO:0000077	DNA damage checkpoint signaling	1/74	14/1929	1.86197	0.42278	0.42278	GCN2
BP	GO:0006415	translational termination	1/74	14/1929	1.86197	0.42278	0.42278	TEF3
BP	GO:0006606	protein import into nucleus	1/74	14/1929	1.86197	0.42278	0.42278	Unnamed_1007
BP	GO:0006633	fatty acid biosynthetic process	1/74	14/1929	1.86197	0.42278	0.42278	FAS1
BP	GO:0010499	proteasomal ubiquitin-independent protein catabolic process	1/74	14/1929	1.86197	0.42278	0.42278	PUP2
BP	GO:0043650	dicarboxylic acid biosynthetic process	1/74	14/1929	1.86197	0.42278	0.42278	ADE3
BP	GO:0043666	regulation of phosphoprotein phosphatase activity	1/74	14/1929	1.86197	0.42278	0.42278	RRD2
BP	GO:0051726	regulation of cell cycle	4/74	105/1929	0.99305	0.58138	0.42508	GCN2/TOP2/ESA1/srk1
BP	GO:1901701	cellular response to oxygen-containing compound	2/74	38/1929	1.37198	0.43241	0.43241	KOG1/Unnamed_0564
BP	GO:0033554	cellular response to stress	18/74	307/1929	1.52839	0.03682	0.43411	RPN4/SIT4_2/ACT1/TRA1/MgSsk1/GCN2/KOG1/Unnamed_0564/ZPR1/ESA1/srk1/FLC2/YOP1/Unnamed_1117/UPC2/AHA1/RSC8/HDA1
BP	GO:0032368	regulation of lipid transport	1/74	15/1929	1.73784	0.44508	0.44508	UPC2
BP	GO:0045132	meiotic chromosome segregation	1/74	15/1929	1.73784	0.44508	0.44508	TOP2
BP	GO:0051651	maintenance of location in cell	1/74	15/1929	1.73784	0.44508	0.44508	CCC1
BP	GO:0034654	nucleobase-containing compound biosynthetic process	18/74	338/1929	1.38821	0.08246	0.46027	RPN4/PMI1/Unnamed_0250/TRA1/URA7/SPT16/GCN5/YTA7/ELP1/Unnamed_0564/ESA1/ATP1/UPC2/PGI1/RSC8/PUT3/NPR1/HDA1
BP	GO:0030148	sphingolipid biosynthetic process	2/74	21/1929	2.48263	0.19131	0.46279	FLC2/NPR1
BP	GO:0000001	mitochondrion inheritance	1/74	16/1929	1.62922	0.46654	0.46654	ACT1
BP	GO:0000097	sulfur amino acid biosynthetic process	1/74	16/1929	1.62922	0.46654	0.46654	MET5
BP	GO:0006094	gluconeogenesis	1/74	16/1929	1.62922	0.46654	0.46654	PGI1
BP	GO:0006506	GPI anchor biosynthetic process	1/74	16/1929	1.62922	0.46654	0.46654	Unnamed_1117
BP	GO:0034250	positive regulation of amide metabolic process	1/74	16/1929	1.62922	0.46654	0.46654	PUT3
BP	GO:0051304	chromosome separation	1/74	16/1929	1.62922	0.46654	0.46654	TOP2
BP	GO:0017038	protein import	2/74	42/1929	1.24131	0.4846	0.4846	YTA12_1/Unnamed_1007
BP	GO:0007265	Ras protein signal transduction	1/74	17/1929	1.53339	0.48717	0.48717	GDI1
BP	GO:0019359	nicotinamide nucleotide biosynthetic process	1/74	17/1929	1.53339	0.48717	0.48717	PGI1
BP	GO:0050790	regulation of catalytic activity	5/74	131/1929	0.994945	0.57366	0.48914	MgSsk1/KOG1/RRD2/GDI1/AHA1
BP	GO:0005975	carbohydrate metabolic process	3/74	98/1929	0.797987	0.73761	0.51242	VIP1/PGI1/NDE1
BP	GO:0006897	endocytosis	4/74	58/1929	1.79776	0.18	0.52221	ACT1/CHC1/NPR1/Unnamed_1443
BP	GO:0043085	positive regulation of catalytic activity	4/74	85/1929	1.22671	0.41321	0.5238	MgSsk1/KOG1/RRD2/AHA1
BP	GO:0051604	protein maturation	4/74	88/1929	1.18489	0.43971	0.52439	DYS1/YTA12_1/FLC2/AHA1
BP	GO:0009272	fungal-type cell wall biogenesis	2/74	39/1929	1.3368	0.44572	0.52498	ACT1/FLC2
BP	GO:0000086	G2/M transition of mitotic cell cycle	1/74	19/1929	1.37198	0.52611	0.52611	ZPR1
BP	GO:0006887	exocytosis	1/74	19/1929	1.37198	0.52611	0.52611	ACT1
BP	GO:0022604	regulation of cell morphogenesis	1/74	19/1929	1.37198	0.52611	0.52611	GDI1
BP	GO:0030476	ascospore wall assembly	1/74	19/1929	1.37198	0.52611	0.52611	ACT1
BP	GO:0032506	cytokinetic process	1/74	19/1929	1.37198	0.52611	0.52611	ACT1
BP	GO:0051495	positive regulation of cytoskeleton organization	1/74	19/1929	1.37198	0.52611	0.52611	MgSsk1
BP	GO:0006261	DNA-templated DNA replication	2/74	51/1929	1.02226	0.59072	0.52727	SPT16/TOP2
BP	GO:0034728	nucleosome organization	3/74	35/1929	2.23436	0.14821	0.53735	SPT16/ESA1/RSC8
BP	GO:0006518	peptide metabolic process	7/74	249/1929	0.732823	0.862	0.54174	ALA1/SES1/GUS1/GCN2/YTA12_1/TEF3/VAS1
BP	GO:0046148	pigment biosynthetic process	1/74	20/1929	1.30338	0.54447	0.54447	ADE3
BP	GO:0006457	protein folding	2/74	48/1929	1.08615	0.55718	0.55718	FLC2/AHA1
BP	GO:0006271	DNA strand elongation involved in DNA replication	1/74	21/1929	1.24131	0.56213	0.56213	TOP2
BP	GO:0007117	budding cell bud growth	1/74	21/1929	1.24131	0.56213	0.56213	ACT1
BP	GO:0016485	protein processing	1/74	21/1929	1.24131	0.56213	0.56213	YTA12_1
BP	GO:0032147	activation of protein kinase activity	1/74	21/1929	1.24131	0.56213	0.56213	MgSsk1
BP	GO:0051050	positive regulation of transport	1/74	21/1929	1.24131	0.56213	0.56213	UPC2
BP	GO:0036180	filamentous growth of a population of unicellular organisms in response to biotic stimulus	4/74	35/1929	2.97915	0.04249	0.5663	SIT4_2/MgSsk1/Unnamed_0564/HDA1
BP	GO:0055085	transmembrane transport	10/74	197/1929	1.32323	0.21724	0.56651	YTA12_1/Atr6_2/FLC2/PDR5/ATP1/DUR3/CCC1/Unnamed_1289/NPR1/SMF1_1
BP	GO:0046034	ATP metabolic process	3/74	42/1929	1.86197	0.21626	0.57284	ATP1/PGI1/NDE1
BP	GO:0018205	peptidyl-lysine modification	5/74	45/1929	2.8964	0.02675	0.57905	ACT1/TRA1/DYS1/GCN5/ESA1
BP	GO:0010458	exit from mitosis	1/74	22/1929	1.18489	0.57911	0.57911	CDC10
BP	GO:0006970	response to osmotic stress	4/74	50/1929	2.08541	0.12214	0.5853	MgSsk1/RRD2/srk1/FLC2
BP	GO:0009167	purine ribonucleoside monophosphate metabolic process	3/74	53/1929	1.47552	0.33241	0.5911	ATP1/PGI1/NDE1
BP	GO:0032956	regulation of actin cytoskeleton organization	1/74	23/1929	1.13337	0.59544	0.59544	MgSsk1
BP	GO:0043628	regulatory ncRNA 3'-end processing	1/74	23/1929	1.13337	0.59544	0.59544	TSR1
BP	GO:0065009	regulation of molecular function	6/74	162/1929	0.965465	0.6	0.59741	MgSsk1/KOG1/RRD2/GDI1/AHA1/NPR1
BP	GO:0006355	regulation of DNA-templated transcription	13/74	218/1929	1.55449	0.06666	0.59975	RPN4/TRA1/SPT16/GCN5/YTA7/ELP1/Unnamed_0564/ESA1/UPC2/RSC8/PUT3/NPR1/HDA1
BP	GO:0000466	maturation of 5.8S rRNA from tricistronic rRNA transcript (SSU-rRNA, 5.8S rRNA, LSU-rRNA)	4/74	57/1929	1.8293	0.1723	0.60216	TOM1/MPP10/DIP2/mak16
BP	GO:0006414	translational elongation	1/74	24/1929	1.08615	0.61115	0.61115	TEF3
BP	GO:0044038	cell wall macromolecule biosynthetic process	1/74	24/1929	1.08615	0.61115	0.61115	PMI1
BP	GO:0043604	amide biosynthetic process	8/74	259/1929	0.805176	0.79842	0.62292	ALA1/SES1/GUS1/ADE3/GCN2/TEF3/URA2/VAS1
BP	GO:0006915	apoptotic process	1/74	25/1929	1.0427	0.62626	0.62626	RNY1
BP	GO:0016074	sno(s)RNA metabolic process	1/74	25/1929	1.0427	0.62626	0.62626	GAR1
BP	GO:0030010	establishment of cell polarity	1/74	26/1929	1.0026	0.64078	0.64078	ACT1
BP	GO:0000082	G1/S transition of mitotic cell cycle	1/74	27/1929	0.965465	0.65475	0.65475	SIT4_2
BP	GO:0044743	protein transmembrane import into intracellular organelle	1/74	27/1929	0.965465	0.65475	0.65475	YTA12_1
BP	GO:0006839	mitochondrial transport	2/74	58/1929	0.898882	0.66166	0.65576	YTA12_1/Unnamed_1289
BP	GO:0006357	regulation of transcription by RNA polymerase II	12/74	162/1929	1.93093	0.01794	0.66024	RPN4/TRA1/SPT16/GCN5/YTA7/ELP1/Unnamed_0564/ESA1/UPC2/PUT3/NPR1/HDA1
BP	GO:0016567	protein ubiquitination	1/74	29/1929	0.898882	0.6811	0.6811	TOM1
BP	GO:0098656	monoatomic anion transmembrane transport	2/74	61/1929	0.854674	0.68896	0.68896	FLC2/Unnamed_1289
BP	GO:0018105	peptidyl-serine phosphorylation	1/74	30/1929	0.868919	0.69352	0.69352	srk1
BP	GO:0006400	tRNA modification	3/74	51/1929	1.53339	0.31095	0.69925	SIT4_2/ALA1/ELP1
BP	GO:0006626	protein targeting to mitochondrion	1/74	31/1929	0.840889	0.70546	0.70546	YTA12_1
BP	GO:0016999	antibiotic metabolic process	1/74	31/1929	0.840889	0.70546	0.70546	NDE1
BP	GO:0065002	intracellular protein transmembrane transport	1/74	31/1929	0.840889	0.70546	0.70546	YTA12_1
BP	GO:0043161	proteasome-mediated ubiquitin-dependent protein catabolic process	2/74	63/1929	0.827542	0.70616	0.70616	RPN4/PUP2
BP	GO:0031137	regulation of conjugation with cellular fusion	1/74	32/1929	0.814611	0.71695	0.71695	NPR1
BP	GO:0000281	mitotic cytokinesis	1/74	33/1929	0.789926	0.72799	0.72799	CDC10
BP	GO:0071444	cellular response to pheromone	1/74	33/1929	0.789926	0.72799	0.72799	NPR1
BP	GO:1990542	mitochondrial transmembrane transport	1/74	34/1929	0.766693	0.7386	0.7386	YTA12_1
BP	GO:0006855	xenobiotic transmembrane transport	1/74	35/1929	0.744788	0.74881	0.74881	PDR5
BP	GO:0044419	biological process involved in interspecies interaction between organisms	4/74	69/1929	1.51116	0.27107	0.7502	SIT4_2/MgSsk1/Unnamed_0564/CDC10
BP	GO:0006486	protein glycosylation	1/74	36/1929	0.724099	0.75863	0.75863	PMI1
BP	GO:0051345	positive regulation of hydrolase activity	1/74	37/1929	0.704529	0.76806	0.76806	AHA1
BP	GO:0071310	cellular response to organic substance	3/74	83/1929	0.942201	0.62701	0.78448	KOG1/Unnamed_0564/NPR1
BP	GO:0007015	actin filament organization	1/74	40/1929	0.651689	0.79424	0.79424	Unnamed_1443
BP	GO:0031331	positive regulation of cellular catabolic process	2/74	49/1929	1.06398	0.56857	0.79922	ESA1/PUT3
BP	GO:0034976	response to endoplasmic reticulum stress	1/74	43/1929	0.606223	0.8175	0.8175	YOP1
BP	GO:1903825	organic acid transmembrane transport	1/74	43/1929	0.606223	0.8175	0.8175	Atr6_2
BP	GO:0015711	organic anion transport	2/74	80/1929	0.651689	0.82276	0.82276	FLC2/Unnamed_1289
BP	GO:0000819	sister chromatid segregation	1/74	46/1929	0.566686	0.83816	0.83816	TOP2
BP	GO:0042221	response to chemical	12/74	300/1929	1.0427	0.48711	0.85088	RPN4/SIT4_2/ACT1/MgSsk1/KOG1/Unnamed_0564/srk1/FLC2/PDR5/UPC2/CCC1/NPR1
BP	GO:0006888	endoplasmic reticulum to Golgi vesicle-mediated transport	1/74	49/1929	0.531991	0.85651	0.85651	Unnamed_1117
BP	GO:0006401	RNA catabolic process	1/74	60/1929	0.434459	0.90786	0.90786	RNY1
BP	GO:0044703	multi-organism reproductive process	1/74	62/1929	0.420445	0.91501	0.91501	ACT1
BP	GO:0071166	ribonucleoprotein complex localization	1/74	63/1929	0.413771	0.91838	0.91838	MSN5
BP	GO:0044248	cellular catabolic process	9/74	299/1929	0.784643	0.83456	0.92987	RPN4/PUP2/KOG1/ESA1/DUR1,2/RNY1/DUR3/PGI1/PUT3
BP	GO:0031503	protein-containing complex localization	1/74	70/1929	0.372394	0.93854	0.93854	MSN5
BP	GO:0065003	protein-containing complex assembly	4/74	226/1929	0.461373	0.98095	0.95225	SPT16/PRP8/CDC10/YOP1
BP	GO:0061024	membrane organization	1/74	103/1929	0.253083	0.98411	0.98411	TCB2
BP	GO:0015833	peptide transport	5/74	193/1929	0.675326	0.87898	0.99048	ACT1/MSN5/YTA12_1/Unnamed_1007/GDI1
BP	GO:0065008	regulation of biological quality	5/74	246/1929	0.529829	0.96948	0.99161	TOM1/KOG1/FLC2/CCC1/SMF1_1
BP	GO:0000003	reproduction	6/74	179/1929	0.873773	0.69882	1	ACT1/TOP2/Unnamed_0564/srk1/CDC10/NPR1
BP	GO:0000041	transition metal ion transport	2/74	23/1929	2.26675	0.2198	1	CCC1/SMF1_1
BP	GO:0000075	cell cycle checkpoint signaling	2/74	33/1929	1.57985	0.36361	1	GCN2/TOP2
BP	GO:0000096	sulfur amino acid metabolic process	1/74	21/1929	1.24131	0.56213	1	MET5
BP	GO:0000154	rRNA modification	1/74	20/1929	1.30338	0.54447	1	GAR1
BP	GO:0000165	MAPK cascade	1/74	23/1929	1.13337	0.59544	1	MgSsk1
BP	GO:0000226	microtubule cytoskeleton organization	1/74	31/1929	0.840889	0.70546	1	ACT1
BP	GO:0000280	nuclear division	3/74	74/1929	1.05679	0.54738	1	TOP2/srk1/CDC10
BP	GO:0000375	RNA splicing, via transesterification reactions	1/74	27/1929	0.965465	0.65475	1	PRP8
BP	GO:0000377	RNA splicing, via transesterification reactions with bulged adenosine as nucleophile	1/74	25/1929	1.0427	0.62626	1	PRP8
BP	GO:0000398	mRNA splicing, via spliceosome	1/74	25/1929	1.0427	0.62626	1	PRP8
BP	GO:0000460	maturation of 5.8S rRNA	4/74	58/1929	1.79776	0.18	1	TOM1/MPP10/DIP2/mak16
BP	GO:0000470	maturation of LSU-rRNA	2/74	35/1929	1.48958	0.39155	1	TOM1/mak16
BP	GO:0000747	conjugation with cellular fusion	1/74	47/1929	0.554629	0.84452	1	NPR1
BP	GO:0000910	cytokinesis	2/74	42/1929	1.24131	0.4846	1	ACT1/CDC10
BP	GO:0000959	mitochondrial RNA metabolic process	1/74	16/1929	1.62922	0.46654	1	ALA1
BP	GO:0000966	RNA 5'-end processing	3/74	27/1929	2.8964	0.08202	1	TOM1/MPP10/DIP2
BP	GO:0000967	rRNA 5'-end processing	3/74	26/1929	3.0078	0.0749	1	TOM1/MPP10/DIP2
BP	GO:0001101	response to acid chemical	1/74	11/1929	2.36978	0.35042	1	KOG1
BP	GO:0001403	invasive growth in response to glucose limitation	1/74	27/1929	0.965465	0.65475	1	YTA7
BP	GO:0001522	pseudouridine synthesis	1/74	9/1929	2.8964	0.29728	1	GAR1
BP	GO:0001558	regulation of cell growth	3/74	25/1929	3.12811	0.06807	1	KOG1/Unnamed_0564/Unnamed_1007
BP	GO:0001932	regulation of protein phosphorylation	2/74	53/1929	0.983682	0.61204	1	MgSsk1/KOG1
BP	GO:0001934	positive regulation of protein phosphorylation	2/74	31/1929	1.68178	0.33523	1	MgSsk1/KOG1
BP	GO:0002097	tRNA wobble base modification	2/74	20/1929	2.60676	0.17727	1	SIT4_2/ELP1
BP	GO:0002831	regulation of response to biotic stimulus	3/74	15/1929	5.21351	0.01769	1	MgSsk1/Unnamed_0564/HDA1
BP	GO:0002833	positive regulation of response to biotic stimulus	3/74	11/1929	7.10934	0.00716	1	MgSsk1/Unnamed_0564/HDA1
BP	GO:0003006	developmental process involved in reproduction	1/74	55/1929	0.473956	0.88727	1	ACT1
BP	GO:0005996	monosaccharide metabolic process	2/74	42/1929	1.24131	0.4846	1	PGI1/NDE1
BP	GO:0006056	mannoprotein metabolic process	1/74	13/1929	2.0052	0.39959	1	PMI1
BP	GO:0006057	mannoprotein biosynthetic process	1/74	13/1929	2.0052	0.39959	1	PMI1
BP	GO:0006066	alcohol metabolic process	4/74	57/1929	1.8293	0.1723	1	VIP1/UPC2/HMG1/NDE1
BP	GO:0006081	cellular aldehyde metabolic process	2/74	18/1929	2.8964	0.14976	1	PGI1/TKL1
BP	GO:0006082	organic acid metabolic process	13/74	227/1929	1.49286	0.08632	1	ALA1/SES1/GUS1/ADE3/ILV3/HER2/MET5/FAS1/PGI1/PUT3/NDE1/URA2/VAS1
BP	GO:0006091	generation of precursor metabolites and energy	3/74	98/1929	0.797987	0.73761	1	PGI1/TKL1/NDE1
BP	GO:0006113	fermentation	1/74	8/1929	3.25845	0.26913	1	NDE1
BP	GO:0006144	purine nucleobase metabolic process	1/74	13/1929	2.0052	0.39959	1	ADE3
BP	GO:0006163	purine nucleotide metabolic process	5/74	92/1929	1.41672	0.27584	1	ATP1/PGI1/TKL1/HMG1/NDE1
BP	GO:0006164	purine nucleotide biosynthetic process	2/74	48/1929	1.08615	0.55718	1	ATP1/PGI1
BP	GO:0006206	pyrimidine nucleobase metabolic process	2/74	12/1929	4.34459	0.07474	1	URA7/URA2
BP	GO:0006213	pyrimidine nucleoside metabolic process	1/74	5/1929	5.21351	0.17782	1	URA7
BP	GO:0006220	pyrimidine nucleotide metabolic process	1/74	8/1929	3.25845	0.26913	1	URA7
BP	GO:0006259	DNA metabolic process	9/74	150/1929	1.56405	0.1155	1	RPN4/SIT4_2/ACT1/TRA1/SPT16/TOP2/ESA1/Unnamed_1117/RSC8
BP	GO:0006260	DNA replication	2/74	57/1929	0.914651	0.65215	1	SPT16/TOP2
BP	GO:0006275	regulation of DNA replication	1/74	16/1929	1.62922	0.46654	1	TOP2
BP	GO:0006302	double-strand break repair	1/74	38/1929	0.685989	0.77713	1	RSC8
BP	GO:0006310	DNA recombination	1/74	45/1929	0.579279	0.83154	1	TOP2
BP	GO:0006351	DNA-templated transcription	14/74	255/1929	1.43116	0.10021	1	RPN4/Unnamed_0250/TRA1/SPT16/GCN5/YTA7/ELP1/Unnamed_0564/ESA1/UPC2/RSC8/PUT3/NPR1/HDA1
BP	GO:0006352	DNA-templated transcription initiation	1/74	40/1929	0.651689	0.79424	1	SPT16
BP	GO:0006354	DNA-templated transcription elongation	4/74	44/1929	2.36978	0.08526	1	SPT16/GCN5/ESA1/RSC8
BP	GO:0006360	transcription by RNA polymerase I	1/74	31/1929	0.840889	0.70546	1	Unnamed_0250
BP	GO:0006364	rRNA processing	8/74	155/1929	1.34542	0.23926	1	TOM1/MPP10/GAR1/TSR1/DIP2/UTP25/mak16/ECM16
BP	GO:0006366	transcription by RNA polymerase II	13/74	188/1929	1.80254	0.02346	1	RPN4/TRA1/SPT16/GCN5/YTA7/ELP1/Unnamed_0564/ESA1/UPC2/RSC8/PUT3/NPR1/HDA1
BP	GO:0006367	transcription initiation at RNA polymerase II promoter	1/74	37/1929	0.704529	0.76806	1	SPT16
BP	GO:0006396	RNA processing	12/74	248/1929	1.26133	0.23449	1	SIT4_2/ALA1/TOM1/MPP10/GAR1/PRP8/ELP1/TSR1/DIP2/UTP25/mak16/ECM16
BP	GO:0006397	mRNA processing	1/74	43/1929	0.606223	0.8175	1	PRP8
BP	GO:0006399	tRNA metabolic process	7/74	110/1929	1.65885	0.12456	1	SIT4_2/ALA1/SES1/GUS1/HER2/ELP1/VAS1
BP	GO:0006403	RNA localization	1/74	75/1929	0.347568	0.94985	1	MSN5
BP	GO:0006405	RNA export from nucleus	1/74	62/1929	0.420445	0.91501	1	MSN5
BP	GO:0006412	translation	6/74	226/1929	0.692059	0.88312	1	ALA1/SES1/GUS1/GCN2/TEF3/VAS1
BP	GO:0006413	translational initiation	1/74	23/1929	1.13337	0.59544	1	GCN2
BP	GO:0006417	regulation of translation	1/74	70/1929	0.372394	0.93854	1	GCN2
BP	GO:0006470	protein dephosphorylation	2/74	48/1929	1.08615	0.55718	1	SIT4_2/RRD2
BP	GO:0006473	protein acetylation	4/74	26/1929	4.0104	0.01572	1	ACT1/TRA1/GCN5/ESA1
BP	GO:0006475	internal protein amino acid acetylation	4/74	22/1929	4.73956	0.00864	1	ACT1/TRA1/GCN5/ESA1
BP	GO:0006476	protein deacetylation	1/74	10/1929	2.60676	0.32437	1	HDA1
BP	GO:0006497	protein lipidation	1/74	19/1929	1.37198	0.52611	1	Unnamed_1117
BP	GO:0006505	GPI anchor metabolic process	1/74	18/1929	1.4482	0.50702	1	Unnamed_1117
BP	GO:0006508	proteolysis	3/74	144/1929	0.543074	0.92512	1	RPN4/PUP2/YTA12_1
BP	GO:0006511	ubiquitin-dependent protein catabolic process	2/74	79/1929	0.659938	0.81723	1	RPN4/PUP2
BP	GO:0006520	amino acid metabolic process	9/74	146/1929	1.6069	0.10173	1	ALA1/SES1/GUS1/ILV3/HER2/MET5/PUT3/URA2/VAS1
BP	GO:0006525	arginine metabolic process	1/74	12/1929	2.1723	0.37548	1	URA2
BP	GO:0006575	cellular modified amino acid metabolic process	1/74	29/1929	0.898882	0.6811	1	ADE3
BP	GO:0006605	protein targeting	2/74	76/1929	0.685989	0.79972	1	YTA12_1/GDI1
BP	GO:0006611	protein export from nucleus	1/74	65/1929	0.40104	0.92473	1	MSN5
BP	GO:0006629	lipid metabolic process	8/74	158/1929	1.31988	0.2558	1	URA7/TCB2/FAS1/FLC2/Unnamed_1117/UPC2/HMG1/NPR1
BP	GO:0006631	fatty acid metabolic process	1/74	24/1929	1.08615	0.61115	1	FAS1
BP	GO:0006637	acyl-CoA metabolic process	1/74	12/1929	2.1723	0.37548	1	HMG1
BP	GO:0006643	membrane lipid metabolic process	3/74	43/1929	1.81867	0.22649	1	FLC2/Unnamed_1117/NPR1
BP	GO:0006644	phospholipid metabolic process	4/74	77/1929	1.35416	0.34177	1	URA7/TCB2/Unnamed_1117/HMG1
BP	GO:0006650	glycerophospholipid metabolic process	2/74	56/1929	0.930985	0.64244	1	TCB2/Unnamed_1117
BP	GO:0006661	phosphatidylinositol biosynthetic process	1/74	26/1929	1.0026	0.64078	1	Unnamed_1117
BP	GO:0006664	glycolipid metabolic process	1/74	19/1929	1.37198	0.52611	1	Unnamed_1117
BP	GO:0006665	sphingolipid metabolic process	2/74	26/1929	2.0052	0.26311	1	FLC2/NPR1
BP	GO:0006694	steroid biosynthetic process	2/74	31/1929	1.68178	0.33523	1	UPC2/HMG1
BP	GO:0006720	isoprenoid metabolic process	1/74	15/1929	1.73784	0.44508	1	HMG1
BP	GO:0006739	NADP metabolic process	2/74	15/1929	3.47568	0.11051	1	PGI1/TKL1
BP	GO:0006740	NADPH regeneration	2/74	12/1929	4.34459	0.07474	1	PGI1/TKL1
BP	GO:0006753	nucleoside phosphate metabolic process	6/74	112/1929	1.39648	0.25659	1	URA7/ATP1/PGI1/TKL1/HMG1/NDE1
BP	GO:0006760	folic acid-containing compound metabolic process	1/74	5/1929	5.21351	0.17782	1	ADE3
BP	GO:0006790	sulfur compound metabolic process	2/74	66/1929	0.789926	0.73049	1	MET5/HMG1
BP	GO:0006793	phosphorus metabolic process	19/74	392/1929	1.26348	0.15384	1	SIT4_2/TRA1/URA7/MgSsk1/GCN2/TCB2/KOG1/VIP1/Unnamed_0769/RRD2/srk1/ATP1/Unnamed_1117/PGI1/TKL1/HMG1/NPR1/Unnamed_1443/NDE1
BP	GO:0006796	phosphate-containing compound metabolic process	19/74	383/1929	1.29317	0.13012	1	SIT4_2/TRA1/URA7/MgSsk1/GCN2/TCB2/KOG1/VIP1/Unnamed_0769/RRD2/srk1/ATP1/Unnamed_1117/PGI1/TKL1/HMG1/NPR1/Unnamed_1443/NDE1
BP	GO:0006811	monoatomic ion transport	6/74	173/1929	0.904077	0.66581	1	FLC2/ATP1/DUR3/CCC1/Unnamed_1289/SMF1_1
BP	GO:0006812	monoatomic cation transport	4/74	100/1929	1.0427	0.54162	1	ATP1/DUR3/CCC1/SMF1_1
BP	GO:0006820	monoatomic anion transport	2/74	101/1929	0.516189	0.90921	1	FLC2/Unnamed_1289
BP	GO:0006862	nucleotide transport	2/74	16/1929	3.25845	0.12327	1	FLC2/Unnamed_1289
BP	GO:0006869	lipid transport	1/74	36/1929	0.724099	0.75863	1	UPC2
BP	GO:0006873	intracellular monoatomic ion homeostasis	2/74	70/1929	0.744788	0.76029	1	CCC1/SMF1_1
BP	GO:0006886	intracellular protein transport	4/74	175/1929	0.59583	0.91665	1	MSN5/YTA12_1/Unnamed_1007/GDI1
BP	GO:0006892	post-Golgi vesicle-mediated transport	1/74	31/1929	0.840889	0.70546	1	CHC1
BP	GO:0006914	autophagy	2/74	68/1929	0.766693	0.74576	1	KOG1/ESA1
BP	GO:0006950	response to stress	19/74	332/1929	1.49182	0.03985	1	RPN4/SIT4_2/ACT1/TRA1/MgSsk1/GCN2/KOG1/Unnamed_0564/ZPR1/RRD2/ESA1/srk1/FLC2/YOP1/Unnamed_1117/UPC2/AHA1/RSC8/HDA1
BP	GO:0006974	DNA damage response	8/74	120/1929	1.73784	0.08454	1	RPN4/SIT4_2/ACT1/TRA1/GCN2/ESA1/Unnamed_1117/RSC8
BP	GO:0006979	response to oxidative stress	4/74	67/1929	1.55627	0.25381	1	SIT4_2/ACT1/MgSsk1/srk1
BP	GO:0007000	nucleolus organization	1/74	14/1929	1.86197	0.42278	1	ESA1
BP	GO:0007005	mitochondrion organization	2/74	121/1929	0.430869	0.95366	1	ACT1/YTA12_1
BP	GO:0007010	cytoskeleton organization	5/74	106/1929	1.2296	0.38447	1	SIT4_2/ACT1/MgSsk1/CDC10/Unnamed_1443
BP	GO:0007017	microtubule-based process	1/74	35/1929	0.744788	0.74881	1	ACT1
BP	GO:0007033	vacuole organization	1/74	51/1929	0.511129	0.86759	1	ACT1
BP	GO:0007049	cell cycle	9/74	241/1929	0.973478	0.58993	1	SIT4_2/ACT1/TOM1/GCN2/TOP2/ZPR1/ESA1/srk1/CDC10
BP	GO:0007059	chromosome segregation	1/74	57/1929	0.457326	0.896	1	TOP2
BP	GO:0007093	mitotic cell cycle checkpoint signaling	1/74	22/1929	1.18489	0.57911	1	TOP2
BP	GO:0007114	cell budding	1/74	33/1929	0.789926	0.72799	1	ACT1
BP	GO:0007124	pseudohyphal growth	2/74	34/1929	1.53339	0.37764	1	Unnamed_0564/Unnamed_1007
BP	GO:0007127	meiosis I	1/74	20/1929	1.30338	0.54447	1	TOP2
BP	GO:0007154	cell communication	12/74	210/1929	1.48958	0.09913	1	SIT4_2/MgSsk1/GCN2/TOP2/KOG1/Unnamed_0564/ZPR1/Unnamed_0769/srk1/GDI1/NPR1/HDA1
BP	GO:0007155	cell adhesion	1/74	19/1929	1.37198	0.52611	1	Unnamed_0564
BP	GO:0007163	establishment or maintenance of cell polarity	2/74	47/1929	1.10926	0.54559	1	ACT1/CDC10
BP	GO:0007165	signal transduction	9/74	156/1929	1.5039	0.13805	1	SIT4_2/MgSsk1/GCN2/TOP2/KOG1/Unnamed_0769/srk1/GDI1/NPR1
BP	GO:0007264	small GTPase mediated signal transduction	1/74	22/1929	1.18489	0.57911	1	GDI1
BP	GO:0007346	regulation of mitotic cell cycle	1/74	64/1929	0.407306	0.92162	1	TOP2
BP	GO:0008033	tRNA processing	3/74	61/1929	1.28201	0.4176	1	SIT4_2/ALA1/ELP1
BP	GO:0008202	steroid metabolic process	2/74	37/1929	1.40906	0.41894	1	UPC2/HMG1
BP	GO:0008204	ergosterol metabolic process	2/74	29/1929	1.79776	0.30652	1	UPC2/HMG1
BP	GO:0008219	cell death	1/74	25/1929	1.0427	0.62626	1	RNY1
BP	GO:0008283	cell population proliferation	1/74	10/1929	2.60676	0.32437	1	GDI1
BP	GO:0008299	isoprenoid biosynthetic process	1/74	9/1929	2.8964	0.29728	1	HMG1
BP	GO:0008380	RNA splicing	1/74	32/1929	0.814611	0.71695	1	PRP8
BP	GO:0008610	lipid biosynthetic process	7/74	117/1929	1.5596	0.15733	1	URA7/FAS1/FLC2/Unnamed_1117/UPC2/HMG1/NPR1
BP	GO:0009056	catabolic process	9/74	308/1929	0.761715	0.86006	1	RPN4/PUP2/KOG1/ESA1/DUR1,2/RNY1/DUR3/PGI1/PUT3
BP	GO:0009057	macromolecule catabolic process	3/74	166/1929	0.471101	0.96174	1	RPN4/PUP2/RNY1
BP	GO:0009063	amino acid catabolic process	1/74	24/1929	1.08615	0.61115	1	PUT3
BP	GO:0009064	glutamine family amino acid metabolic process	2/74	25/1929	2.08541	0.24863	1	PUT3/URA2
BP	GO:0009081	branched-chain amino acid metabolic process	1/74	12/1929	2.1723	0.37548	1	ILV3
BP	GO:0009084	glutamine family amino acid biosynthetic process	1/74	21/1929	1.24131	0.56213	1	URA2
BP	GO:0009100	glycoprotein metabolic process	1/74	43/1929	0.606223	0.8175	1	PMI1
BP	GO:0009101	glycoprotein biosynthetic process	1/74	39/1929	0.668399	0.78585	1	PMI1
BP	GO:0009112	nucleobase metabolic process	3/74	25/1929	3.12811	0.06807	1	URA7/ADE3/URA2
BP	GO:0009116	nucleoside metabolic process	1/74	19/1929	1.37198	0.52611	1	URA7
BP	GO:0009117	nucleotide metabolic process	6/74	112/1929	1.39648	0.25659	1	URA7/ATP1/PGI1/TKL1/HMG1/NDE1
BP	GO:0009119	ribonucleoside metabolic process	1/74	15/1929	1.73784	0.44508	1	URA7
BP	GO:0009123	nucleoside monophosphate metabolic process	3/74	61/1929	1.28201	0.4176	1	ATP1/PGI1/NDE1
BP	GO:0009124	nucleoside monophosphate biosynthetic process	2/74	35/1929	1.48958	0.39155	1	ATP1/PGI1
BP	GO:0009126	purine nucleoside monophosphate metabolic process	3/74	53/1929	1.47552	0.33241	1	ATP1/PGI1/NDE1
BP	GO:0009127	purine nucleoside monophosphate biosynthetic process	2/74	30/1929	1.73784	0.32091	1	ATP1/PGI1
BP	GO:0009132	nucleoside diphosphate metabolic process	2/74	20/1929	2.60676	0.17727	1	PGI1/NDE1
BP	GO:0009135	purine nucleoside diphosphate metabolic process	2/74	18/1929	2.8964	0.14976	1	PGI1/NDE1
BP	GO:0009141	nucleoside triphosphate metabolic process	4/74	46/1929	2.26675	0.09686	1	URA7/ATP1/PGI1/NDE1
BP	GO:0009142	nucleoside triphosphate biosynthetic process	3/74	24/1929	3.25845	0.06154	1	URA7/ATP1/PGI1
BP	GO:0009144	purine nucleoside triphosphate metabolic process	3/74	43/1929	1.81867	0.22649	1	ATP1/PGI1/NDE1
BP	GO:0009145	purine nucleoside triphosphate biosynthetic process	2/74	21/1929	2.48263	0.19131	1	ATP1/PGI1
BP	GO:0009150	purine ribonucleotide metabolic process	4/74	72/1929	1.4482	0.29733	1	ATP1/PGI1/HMG1/NDE1
BP	GO:0009152	purine ribonucleotide biosynthetic process	2/74	42/1929	1.24131	0.4846	1	ATP1/PGI1
BP	GO:0009156	ribonucleoside monophosphate biosynthetic process	2/74	34/1929	1.53339	0.37764	1	ATP1/PGI1
BP	GO:0009161	ribonucleoside monophosphate metabolic process	3/74	57/1929	1.37198	0.37525	1	ATP1/PGI1/NDE1
BP	GO:0009163	nucleoside biosynthetic process	1/74	10/1929	2.60676	0.32437	1	URA7
BP	GO:0009165	nucleotide biosynthetic process	3/74	64/1929	1.22192	0.44878	1	URA7/ATP1/PGI1
BP	GO:0009179	purine ribonucleoside diphosphate metabolic process	2/74	18/1929	2.8964	0.14976	1	PGI1/NDE1
BP	GO:0009185	ribonucleoside diphosphate metabolic process	2/74	18/1929	2.8964	0.14976	1	PGI1/NDE1
BP	GO:0009199	ribonucleoside triphosphate metabolic process	4/74	44/1929	2.36978	0.08526	1	URA7/ATP1/PGI1/NDE1
BP	GO:0009205	purine ribonucleoside triphosphate metabolic process	3/74	43/1929	1.81867	0.22649	1	ATP1/PGI1/NDE1
BP	GO:0009206	purine ribonucleoside triphosphate biosynthetic process	2/74	21/1929	2.48263	0.19131	1	ATP1/PGI1
BP	GO:0009247	glycolipid biosynthetic process	1/74	17/1929	1.53339	0.48717	1	Unnamed_1117
BP	GO:0009259	ribonucleotide metabolic process	5/74	77/1929	1.6927	0.16988	1	URA7/ATP1/PGI1/HMG1/NDE1
BP	GO:0009266	response to temperature stimulus	3/74	46/1929	1.70006	0.25774	1	SIT4_2/MgSsk1/AHA1
BP	GO:0009268	response to pH	4/74	25/1929	4.17081	0.01369	1	SIT4_2/MgSsk1/Unnamed_0564/HDA1
BP	GO:0009303	rRNA transcription	1/74	16/1929	1.62922	0.46654	1	Unnamed_0250
BP	GO:0009308	amine metabolic process	1/74	14/1929	1.86197	0.42278	1	PUT3
BP	GO:0009314	response to radiation	1/74	8/1929	3.25845	0.26913	1	SIT4_2
BP	GO:0009408	response to heat	3/74	45/1929	1.73784	0.24725	1	SIT4_2/MgSsk1/AHA1
BP	GO:0009451	RNA modification	4/74	74/1929	1.40906	0.31504	1	SIT4_2/ALA1/GAR1/ELP1
BP	GO:0009605	response to external stimulus	9/74	100/1929	2.34608	0.01244	1	SIT4_2/MgSsk1/GCN2/KOG1/Unnamed_0564/ZPR1/UPC2/NPR1/HDA1
BP	GO:0009607	response to biotic stimulus	4/74	48/1929	2.1723	0.10917	1	SIT4_2/MgSsk1/Unnamed_0564/HDA1
BP	GO:0009628	response to abiotic stimulus	9/74	109/1929	2.15237	0.02109	1	SIT4_2/MgSsk1/Unnamed_0564/RRD2/srk1/FLC2/UPC2/AHA1/HDA1
BP	GO:0009653	anatomical structure morphogenesis	5/74	88/1929	1.48111	0.24606	1	ACT1/Unnamed_0564/RNY1/CDC10/GDI1
BP	GO:0009719	response to endogenous stimulus	1/74	16/1929	1.62922	0.46654	1	KOG1
BP	GO:0009889	regulation of biosynthetic process	17/74	343/1929	1.29198	0.15021	1	RPN4/SIT4_2/TRA1/SPT16/GCN2/TOP2/GCN5/YTA7/ELP1/TSR1/Unnamed_0564/ESA1/UPC2/RSC8/PUT3/NPR1/HDA1
BP	GO:0009890	negative regulation of biosynthetic process	8/74	172/1929	1.21245	0.33721	1	RPN4/YTA7/TSR1/Unnamed_0564/ESA1/UPC2/NPR1/HDA1
BP	GO:0009891	positive regulation of biosynthetic process	10/74	146/1929	1.78545	0.04842	1	RPN4/TRA1/SPT16/GCN5/YTA7/Unnamed_0564/ESA1/UPC2/PUT3/HDA1
BP	GO:0009892	negative regulation of metabolic process	9/74	204/1929	1.15004	0.38078	1	RPN4/YTA7/TSR1/Unnamed_0564/ESA1/UPC2/NPR1/HDA1/URA2
BP	GO:0009893	positive regulation of metabolic process	12/74	216/1929	1.4482	0.11629	1	RPN4/TRA1/SPT16/MgSsk1/GCN5/YTA7/KOG1/Unnamed_0564/ESA1/UPC2/PUT3/HDA1
BP	GO:0009894	regulation of catabolic process	3/74	69/1929	1.13337	0.49925	1	KOG1/ESA1/PUT3
BP	GO:0009896	positive regulation of catabolic process	2/74	50/1929	1.0427	0.57975	1	ESA1/PUT3
BP	GO:0009966	regulation of signal transduction	1/74	57/1929	0.457326	0.896	1	MgSsk1
BP	GO:0009967	positive regulation of signal transduction	1/74	21/1929	1.24131	0.56213	1	MgSsk1
BP	GO:0009991	response to extracellular stimulus	9/74	89/1929	2.63605	0.00585	1	SIT4_2/MgSsk1/GCN2/KOG1/Unnamed_0564/ZPR1/UPC2/NPR1/HDA1
BP	GO:0010033	response to organic substance	3/74	124/1929	0.630667	0.86716	1	KOG1/Unnamed_0564/NPR1
BP	GO:0010035	response to inorganic substance	1/74	30/1929	0.868919	0.69352	1	CCC1
BP	GO:0010038	response to metal ion	1/74	17/1929	1.53339	0.48717	1	CCC1
BP	GO:0010243	response to organonitrogen compound	1/74	43/1929	0.606223	0.8175	1	KOG1
BP	GO:0010256	endomembrane system organization	3/74	39/1929	2.0052	0.18622	1	TCB2/HER2/YOP1
BP	GO:0010498	proteasomal protein catabolic process	2/74	67/1929	0.778136	0.73821	1	RPN4/PUP2
BP	GO:0010508	positive regulation of autophagy	1/74	8/1929	3.25845	0.26913	1	ESA1
BP	GO:0010557	positive regulation of macromolecule biosynthetic process	10/74	139/1929	1.87536	0.03624	1	RPN4/TRA1/SPT16/GCN5/YTA7/Unnamed_0564/ESA1/UPC2/PUT3/HDA1
BP	GO:0010558	negative regulation of macromolecule biosynthetic process	8/74	164/1929	1.27159	0.28995	1	RPN4/YTA7/TSR1/Unnamed_0564/ESA1/UPC2/NPR1/HDA1
BP	GO:0010562	positive regulation of phosphorus metabolic process	2/74	43/1929	1.21245	0.49719	1	MgSsk1/KOG1
BP	GO:0010564	regulation of cell cycle process	3/74	77/1929	1.01562	0.57497	1	GCN2/TOP2/srk1
BP	GO:0010565	regulation of cellular ketone metabolic process	1/74	10/1929	2.60676	0.32437	1	PUT3
BP	GO:0010570	regulation of filamentous growth	7/74	44/1929	4.14711	0.00113	1	SIT4_2/MgSsk1/YTA7/Unnamed_0564/Unnamed_1007/UPC2/HDA1
BP	GO:0010604	positive regulation of macromolecule metabolic process	12/74	201/1929	1.55627	0.07653	1	RPN4/TRA1/SPT16/MgSsk1/GCN5/YTA7/KOG1/Unnamed_0564/ESA1/UPC2/PUT3/HDA1
BP	GO:0010605	negative regulation of macromolecule metabolic process	8/74	192/1929	1.08615	0.45915	1	RPN4/YTA7/TSR1/Unnamed_0564/ESA1/UPC2/NPR1/HDA1
BP	GO:0010608	post-transcriptional regulation of gene expression	1/74	72/1929	0.36205	0.94334	1	GCN2
BP	GO:0010638	positive regulation of organelle organization	1/74	40/1929	0.651689	0.79424	1	MgSsk1
BP	GO:0010639	negative regulation of organelle organization	2/74	43/1929	1.21245	0.49719	1	YTA7/HDA1
BP	GO:0010646	regulation of cell communication	2/74	63/1929	0.827542	0.70616	1	MgSsk1/GCN2
BP	GO:0010647	positive regulation of cell communication	2/74	29/1929	1.79776	0.30652	1	MgSsk1/GCN2
BP	GO:0010876	lipid localization	1/74	39/1929	0.668399	0.78585	1	UPC2
BP	GO:0010921	regulation of phosphatase activity	1/74	17/1929	1.53339	0.48717	1	RRD2
BP	GO:0010927	cellular component assembly involved in morphogenesis	1/74	25/1929	1.0427	0.62626	1	ACT1
BP	GO:0010948	negative regulation of cell cycle process	2/74	42/1929	1.24131	0.4846	1	GCN2/TOP2
BP	GO:0012501	programmed cell death	1/74	25/1929	1.0427	0.62626	1	RNY1
BP	GO:0015031	protein transport	5/74	193/1929	0.675326	0.87898	1	ACT1/MSN5/YTA12_1/Unnamed_1007/GDI1
BP	GO:0015748	organophosphate ester transport	2/74	40/1929	1.30338	0.45886	1	FLC2/Unnamed_1289
BP	GO:0015846	polyamine transport	1/74	11/1929	2.36978	0.35042	1	DUR3
BP	GO:0015849	organic acid transport	1/74	51/1929	0.511129	0.86759	1	Atr6_2
BP	GO:0015850	organic hydroxy compound transport	1/74	21/1929	1.24131	0.56213	1	UPC2
BP	GO:0015865	purine nucleotide transport	1/74	13/1929	2.0052	0.39959	1	Unnamed_1289
BP	GO:0015931	nucleobase-containing compound transport	3/74	88/1929	0.888667	0.66701	1	MSN5/FLC2/Unnamed_1289
BP	GO:0015980	energy derivation by oxidation of organic compounds	1/74	66/1929	0.394963	0.92771	1	NDE1
BP	GO:0016049	cell growth	3/74	49/1929	1.59597	0.28955	1	KOG1/Unnamed_0564/Unnamed_1007
BP	GO:0016051	carbohydrate biosynthetic process	1/74	49/1929	0.531991	0.85651	1	PGI1
BP	GO:0016052	carbohydrate catabolic process	1/74	26/1929	1.0026	0.64078	1	PGI1
BP	GO:0016053	organic acid biosynthetic process	6/74	118/1929	1.32547	0.2971	1	ADE3/ILV3/MET5/FAS1/PGI1/URA2
BP	GO:0016054	organic acid catabolic process	1/74	32/1929	0.814611	0.71695	1	PUT3
BP	GO:0016071	mRNA metabolic process	1/74	90/1929	0.28964	0.97284	1	PRP8
BP	GO:0016072	rRNA metabolic process	9/74	175/1929	1.34062	0.22303	1	Unnamed_0250/TOM1/MPP10/GAR1/TSR1/DIP2/UTP25/mak16/ECM16
BP	GO:0016073	snRNA metabolic process	1/74	19/1929	1.37198	0.52611	1	GAR1
BP	GO:0016125	sterol metabolic process	2/74	37/1929	1.40906	0.41894	1	UPC2/HMG1
BP	GO:0016126	sterol biosynthetic process	2/74	31/1929	1.68178	0.33523	1	UPC2/HMG1
BP	GO:0016128	phytosteroid metabolic process	2/74	29/1929	1.79776	0.30652	1	UPC2/HMG1
BP	GO:0016129	phytosteroid biosynthetic process	2/74	26/1929	2.0052	0.26311	1	UPC2/HMG1
BP	GO:0016236	macroautophagy	1/74	42/1929	0.620656	0.81005	1	ESA1
BP	GO:0016241	regulation of macroautophagy	1/74	12/1929	2.1723	0.37548	1	ESA1
BP	GO:0016311	dephosphorylation	3/74	78/1929	1.0026	0.58394	1	SIT4_2/TCB2/RRD2
BP	GO:0016482	cytosolic transport	1/74	17/1929	1.53339	0.48717	1	CHC1
BP	GO:0016570	histone modification	5/74	51/1929	2.55564	0.04307	1	ACT1/TRA1/GCN5/ESA1/HDA1
BP	GO:0018130	heterocycle biosynthetic process	20/74	385/1929	1.35416	0.08357	1	RPN4/PMI1/Unnamed_0250/TRA1/URA7/SPT16/ADE3/GCN5/YTA7/ELP1/Unnamed_0564/ESA1/ATP1/UPC2/PGI1/RSC8/PUT3/NPR1/HDA1/URA2
BP	GO:0018193	peptidyl-amino acid modification	7/74	103/1929	1.77158	0.09578	1	ACT1/TRA1/DYS1/GCN5/RRD2/ESA1/srk1
BP	GO:0018208	peptidyl-proline modification	1/74	14/1929	1.86197	0.42278	1	RRD2
BP	GO:0018209	peptidyl-serine modification	1/74	31/1929	0.840889	0.70546	1	srk1
BP	GO:0018210	peptidyl-threonine modification	1/74	12/1929	2.1723	0.37548	1	srk1
BP	GO:0018393	internal peptidyl-lysine acetylation	4/74	22/1929	4.73956	0.00864	1	ACT1/TRA1/GCN5/ESA1
BP	GO:0018394	peptidyl-lysine acetylation	4/74	22/1929	4.73956	0.00864	1	ACT1/TRA1/GCN5/ESA1
BP	GO:0019216	regulation of lipid metabolic process	3/74	26/1929	3.0078	0.0749	1	TCB2/UPC2/NPR1
BP	GO:0019219	regulation of nucleobase-containing compound metabolic process	15/74	265/1929	1.47552	0.07277	1	RPN4/TRA1/SPT16/TOP2/GCN5/YTA7/ELP1/Unnamed_0564/ESA1/UPC2/RSC8/PUT3/NPR1/HDA1/URA2
BP	GO:0019220	regulation of phosphate metabolic process	4/74	91/1929	1.14583	0.46588	1	MgSsk1/TCB2/KOG1/RRD2
BP	GO:0019222	regulation of metabolic process	22/74	428/1929	1.33992	0.07672	1	RPN4/SIT4_2/TRA1/SPT16/MgSsk1/GCN2/TCB2/TOP2/GCN5/YTA7/ELP1/TSR1/KOG1/Unnamed_0564/RRD2/ESA1/UPC2/RSC8/PUT3/NPR1/HDA1/URA2
BP	GO:0019236	response to pheromone	1/74	34/1929	0.766693	0.7386	1	NPR1
BP	GO:0019318	hexose metabolic process	2/74	35/1929	1.48958	0.39155	1	PGI1/NDE1
BP	GO:0019319	hexose biosynthetic process	1/74	16/1929	1.62922	0.46654	1	PGI1
BP	GO:0019362	pyridine nucleotide metabolic process	3/74	40/1929	1.95507	0.19611	1	PGI1/TKL1/NDE1
BP	GO:0019363	pyridine nucleotide biosynthetic process	1/74	19/1929	1.37198	0.52611	1	PGI1
BP	GO:0019438	aromatic compound biosynthetic process	19/74	373/1929	1.32784	0.10659	1	RPN4/PMI1/Unnamed_0250/TRA1/URA7/SPT16/ADE3/GCN5/YTA7/ELP1/Unnamed_0564/ESA1/ATP1/UPC2/PGI1/RSC8/PUT3/NPR1/HDA1
BP	GO:0019439	aromatic compound catabolic process	2/74	85/1929	0.613355	0.84826	1	RNY1/PGI1
BP	GO:0019637	organophosphate metabolic process	9/74	191/1929	1.22831	0.30726	1	URA7/TCB2/VIP1/ATP1/Unnamed_1117/PGI1/TKL1/HMG1/NDE1
BP	GO:0019660	glycolytic fermentation	1/74	6/1929	4.34459	0.20944	1	NDE1
BP	GO:0019674	NAD metabolic process	1/74	11/1929	2.36978	0.35042	1	NDE1
BP	GO:0019725	cellular homeostasis	3/74	112/1929	0.698238	0.81629	1	CCC1/NPR1/SMF1_1
BP	GO:0019740	nitrogen utilization	1/74	12/1929	2.1723	0.37548	1	NPR1
BP	GO:0019751	polyol metabolic process	1/74	11/1929	2.36978	0.35042	1	VIP1
BP	GO:0019752	carboxylic acid metabolic process	13/74	218/1929	1.55449	0.06666	1	ALA1/SES1/GUS1/ADE3/ILV3/HER2/MET5/FAS1/PGI1/PUT3/NDE1/URA2/VAS1
BP	GO:0019941	modification-dependent protein catabolic process	2/74	79/1929	0.659938	0.81723	1	RPN4/PUP2
BP	GO:0019953	sexual reproduction	4/74	138/1929	0.755582	0.78981	1	ACT1/TOP2/srk1/NPR1
BP	GO:0019954	asexual reproduction	3/74	42/1929	1.86197	0.21626	1	ACT1/Unnamed_0564/CDC10
BP	GO:0022402	cell cycle process	7/74	208/1929	0.877274	0.70271	1	SIT4_2/ACT1/GCN2/TOP2/ZPR1/srk1/CDC10
BP	GO:0022411	cellular component disassembly	2/74	59/1929	0.883646	0.67096	1	TEF3/RSC8
BP	GO:0022413	reproductive process in single-celled organism	1/74	52/1929	0.501299	0.8728	1	ACT1
BP	GO:0022414	reproductive process	4/74	162/1929	0.643644	0.8828	1	ACT1/TOP2/srk1/NPR1
BP	GO:0022603	regulation of anatomical structure morphogenesis	1/74	24/1929	1.08615	0.61115	1	GDI1
BP	GO:0022607	cellular component assembly	6/74	325/1929	0.481247	0.99146	1	ACT1/SPT16/PRP8/CDC10/YOP1/Unnamed_1443
BP	GO:0022613	ribonucleoprotein complex biogenesis	9/74	239/1929	0.981624	0.57924	1	TOM1/MPP10/GAR1/PRP8/TSR1/DIP2/UTP25/mak16/ECM16
BP	GO:0022616	DNA strand elongation	1/74	22/1929	1.18489	0.57911	1	TOP2
BP	GO:0022618	protein-RNA complex assembly	1/74	74/1929	0.352264	0.94777	1	PRP8
BP	GO:0023051	regulation of signaling	1/74	58/1929	0.449441	0.90011	1	MgSsk1
BP	GO:0023052	signaling	9/74	159/1929	1.47552	0.15014	1	SIT4_2/MgSsk1/GCN2/TOP2/KOG1/Unnamed_0769/srk1/GDI1/NPR1
BP	GO:0023056	positive regulation of signaling	1/74	21/1929	1.24131	0.56213	1	MgSsk1
BP	GO:0030001	metal ion transport	2/74	42/1929	1.24131	0.4846	1	CCC1/SMF1_1
BP	GO:0030003	intracellular monoatomic cation homeostasis	2/74	62/1929	0.840889	0.69766	1	CCC1/SMF1_1
BP	GO:0030029	actin filament-based process	4/74	71/1929	1.4686	0.28853	1	SIT4_2/ACT1/MgSsk1/Unnamed_1443
BP	GO:0030154	cell differentiation	4/74	83/1929	1.25627	0.39541	1	ACT1/Unnamed_0564/CDC10/GDI1
BP	GO:0030163	protein catabolic process	2/74	108/1929	0.482733	0.928	1	RPN4/PUP2
BP	GO:0030258	lipid modification	1/74	15/1929	1.73784	0.44508	1	TCB2
BP	GO:0030435	sporulation resulting in formation of a cellular spore	3/74	56/1929	1.39648	0.36457	1	ACT1/Unnamed_0564/CDC10
BP	GO:0030436	asexual sporulation	2/74	10/1929	5.21351	0.05353	1	Unnamed_0564/CDC10
BP	GO:0030437	ascospore formation	1/74	41/1929	0.635794	0.8023	1	ACT1
BP	GO:0030447	filamentous growth	9/74	122/1929	1.92302	0.04031	1	SIT4_2/MgSsk1/YTA7/Unnamed_0564/ESA1/CDC10/Unnamed_1007/UPC2/HDA1
BP	GO:0030490	maturation of SSU-rRNA	6/74	75/1929	2.08541	0.06434	1	TOM1/MPP10/TSR1/DIP2/UTP25/ECM16
BP	GO:0030865	cortical cytoskeleton organization	2/74	21/1929	2.48263	0.19131	1	ACT1/Unnamed_1443
BP	GO:0030866	cortical actin cytoskeleton organization	2/74	21/1929	2.48263	0.19131	1	ACT1/Unnamed_1443
BP	GO:0031032	actomyosin structure organization	1/74	8/1929	3.25845	0.26913	1	ACT1
BP	GO:0031106	septin ring organization	1/74	14/1929	1.86197	0.42278	1	CDC10
BP	GO:0031123	RNA 3'-end processing	1/74	35/1929	0.744788	0.74881	1	TSR1
BP	GO:0031323	regulation of cellular metabolic process	22/74	423/1929	1.35576	0.06883	1	RPN4/SIT4_2/TRA1/SPT16/MgSsk1/GCN2/TCB2/TOP2/GCN5/YTA7/ELP1/TSR1/KOG1/Unnamed_0564/RRD2/ESA1/UPC2/RSC8/PUT3/NPR1/HDA1/URA2
BP	GO:0031324	negative regulation of cellular metabolic process	9/74	203/1929	1.1557	0.37504	1	RPN4/YTA7/TSR1/Unnamed_0564/ESA1/UPC2/NPR1/HDA1/URA2
BP	GO:0031325	positive regulation of cellular metabolic process	12/74	213/1929	1.4686	0.1075	1	RPN4/TRA1/SPT16/MgSsk1/GCN5/YTA7/KOG1/Unnamed_0564/ESA1/UPC2/PUT3/HDA1
BP	GO:0031326	regulation of cellular biosynthetic process	17/74	341/1929	1.29956	0.14451	1	RPN4/SIT4_2/TRA1/SPT16/GCN2/TOP2/GCN5/YTA7/ELP1/TSR1/Unnamed_0564/ESA1/UPC2/RSC8/PUT3/NPR1/HDA1
BP	GO:0031327	negative regulation of cellular biosynthetic process	8/74	172/1929	1.21245	0.33721	1	RPN4/YTA7/TSR1/Unnamed_0564/ESA1/UPC2/NPR1/HDA1
BP	GO:0031328	positive regulation of cellular biosynthetic process	10/74	146/1929	1.78545	0.04842	1	RPN4/TRA1/SPT16/GCN5/YTA7/Unnamed_0564/ESA1/UPC2/PUT3/HDA1
BP	GO:0031329	regulation of cellular catabolic process	3/74	67/1929	1.1672	0.47932	1	KOG1/ESA1/PUT3
BP	GO:0031334	positive regulation of protein-containing complex assembly	1/74	25/1929	1.0427	0.62626	1	SPT16
BP	GO:0031399	regulation of protein modification process	3/74	82/1929	0.953691	0.61864	1	MgSsk1/KOG1/RRD2
BP	GO:0031401	positive regulation of protein modification process	2/74	45/1929	1.15856	0.52179	1	MgSsk1/KOG1
BP	GO:0031506	cell wall glycoprotein biosynthetic process	1/74	13/1929	2.0052	0.39959	1	PMI1
BP	GO:0031507	heterochromatin formation	1/74	23/1929	1.13337	0.59544	1	ESA1
BP	GO:0031570	DNA integrity checkpoint signaling	2/74	18/1929	2.8964	0.14976	1	GCN2/TOP2
BP	GO:0031667	response to nutrient levels	9/74	85/1929	2.7601	0.00429	1	SIT4_2/MgSsk1/GCN2/KOG1/Unnamed_0564/ZPR1/UPC2/NPR1/HDA1
BP	GO:0031668	cellular response to extracellular stimulus	6/74	76/1929	2.05797	0.06779	1	MgSsk1/GCN2/KOG1/Unnamed_0564/ZPR1/HDA1
BP	GO:0031669	cellular response to nutrient levels	6/74	72/1929	2.1723	0.05461	1	MgSsk1/GCN2/KOG1/Unnamed_0564/ZPR1/HDA1
BP	GO:0032101	regulation of response to external stimulus	7/74	38/1929	4.80192	0.00045	1	SIT4_2/MgSsk1/GCN2/Unnamed_0564/UPC2/NPR1/HDA1
BP	GO:0032103	positive regulation of response to external stimulus	6/74	25/1929	6.25622	0.00026	1	SIT4_2/MgSsk1/GCN2/Unnamed_0564/UPC2/HDA1
BP	GO:0032104	regulation of response to extracellular stimulus	7/74	34/1929	5.36685	0.00022	1	SIT4_2/MgSsk1/GCN2/Unnamed_0564/UPC2/NPR1/HDA1
BP	GO:0032106	positive regulation of response to extracellular stimulus	6/74	24/1929	6.51689	0.0002	1	SIT4_2/MgSsk1/GCN2/Unnamed_0564/UPC2/HDA1
BP	GO:0032107	regulation of response to nutrient levels	7/74	34/1929	5.36685	0.00022	1	SIT4_2/MgSsk1/GCN2/Unnamed_0564/UPC2/NPR1/HDA1
BP	GO:0032109	positive regulation of response to nutrient levels	6/74	24/1929	6.51689	0.0002	1	SIT4_2/MgSsk1/GCN2/Unnamed_0564/UPC2/HDA1
BP	GO:0032185	septin cytoskeleton organization	1/74	16/1929	1.62922	0.46654	1	CDC10
BP	GO:0032386	regulation of intracellular transport	2/74	15/1929	3.47568	0.11051	1	MSN5/GDI1
BP	GO:0032446	protein modification by small protein conjugation	1/74	39/1929	0.668399	0.78585	1	TOM1
BP	GO:0032502	developmental process	9/74	140/1929	1.67577	0.08297	1	SIT4_2/ACT1/GCN2/Unnamed_0564/RNY1/CDC10/GDI1/HDA1/NDE1
BP	GO:0032505	reproduction of a single-celled organism	1/74	82/1929	0.317897	0.96231	1	ACT1
BP	GO:0032535	regulation of cellular component size	2/74	32/1929	1.62922	0.34947	1	TOM1/KOG1
BP	GO:0032543	mitochondrial translation	1/74	51/1929	0.511129	0.86759	1	ALA1
BP	GO:0032774	RNA biosynthetic process	14/74	257/1929	1.42002	0.10529	1	RPN4/Unnamed_0250/TRA1/SPT16/GCN5/YTA7/ELP1/Unnamed_0564/ESA1/UPC2/RSC8/PUT3/NPR1/HDA1
BP	GO:0032784	regulation of DNA-templated transcription elongation	3/74	28/1929	2.79295	0.08942	1	SPT16/GCN5/ESA1
BP	GO:0032786	positive regulation of DNA-templated transcription, elongation	3/74	26/1929	3.0078	0.0749	1	SPT16/GCN5/ESA1
BP	GO:0032787	monocarboxylic acid metabolic process	3/74	67/1929	1.1672	0.47932	1	FAS1/PGI1/NDE1
BP	GO:0032879	regulation of localization	5/74	78/1929	1.671	0.17638	1	MSN5/GDI1/UPC2/NPR1/Unnamed_1443
BP	GO:0032880	regulation of protein localization	2/74	36/1929	1.4482	0.40532	1	MSN5/GDI1
BP	GO:0032940	secretion by cell	1/74	25/1929	1.0427	0.62626	1	ACT1
BP	GO:0032970	regulation of actin filament-based process	1/74	23/1929	1.13337	0.59544	1	MgSsk1
BP	GO:0032984	protein-containing complex disassembly	2/74	42/1929	1.24131	0.4846	1	TEF3/RSC8
BP	GO:0032986	protein-DNA complex disassembly	1/74	7/1929	3.72394	0.23986	1	RSC8
BP	GO:0033036	macromolecule localization	8/74	287/1929	0.726622	0.88237	1	ACT1/MSN5/YTA12_1/CDC10/Unnamed_1007/GDI1/UPC2/HDA1
BP	GO:0033043	regulation of organelle organization	4/74	117/1929	0.891199	0.66849	1	MgSsk1/YTA7/srk1/HDA1
BP	GO:0033044	regulation of chromosome organization	2/74	45/1929	1.15856	0.52179	1	YTA7/HDA1
BP	GO:0033238	regulation of amine metabolic process	1/74	6/1929	4.34459	0.20944	1	PUT3
BP	GO:0033365	protein localization to organelle	2/74	120/1929	0.434459	0.95204	1	YTA12_1/Unnamed_1007
BP	GO:0033674	positive regulation of kinase activity	2/74	28/1929	1.86197	0.29207	1	MgSsk1/KOG1
BP	GO:0033865	nucleoside bisphosphate metabolic process	1/74	17/1929	1.53339	0.48717	1	HMG1
BP	GO:0033875	ribonucleoside bisphosphate metabolic process	1/74	17/1929	1.53339	0.48717	1	HMG1
BP	GO:0034032	purine nucleoside bisphosphate metabolic process	1/74	17/1929	1.53339	0.48717	1	HMG1
BP	GO:0034198	cellular response to amino acid starvation	1/74	9/1929	2.8964	0.29728	1	GCN2
BP	GO:0034220	monoatomic ion transmembrane transport	6/74	123/1929	1.27159	0.33183	1	FLC2/ATP1/DUR3/CCC1/Unnamed_1289/SMF1_1
BP	GO:0034243	regulation of transcription elongation by RNA polymerase II	3/74	28/1929	2.79295	0.08942	1	SPT16/GCN5/ESA1
BP	GO:0034248	regulation of amide metabolic process	2/74	74/1929	0.704529	0.78725	1	GCN2/PUT3
BP	GO:0034293	sexual sporulation	1/74	44/1929	0.592445	0.82466	1	ACT1
BP	GO:0034308	primary alcohol metabolic process	1/74	8/1929	3.25845	0.26913	1	NDE1
BP	GO:0034470	ncRNA processing	11/74	215/1929	1.33369	0.19424	1	SIT4_2/ALA1/TOM1/MPP10/GAR1/ELP1/TSR1/DIP2/UTP25/mak16/ECM16
BP	GO:0034471	ncRNA 5'-end processing	3/74	27/1929	2.8964	0.08202	1	TOM1/MPP10/DIP2
BP	GO:0034504	protein localization to nucleus	1/74	23/1929	1.13337	0.59544	1	Unnamed_1007
BP	GO:0034655	nucleobase-containing compound catabolic process	2/74	78/1929	0.668399	0.81155	1	RNY1/PGI1
BP	GO:0034660	ncRNA metabolic process	16/74	279/1929	1.49491	0.05824	1	SIT4_2/ALA1/Unnamed_0250/TOM1/SES1/GUS1/MPP10/GAR1/HER2/ELP1/TSR1/DIP2/UTP25/mak16/ECM16/VAS1
BP	GO:0035304	regulation of protein dephosphorylation	1/74	17/1929	1.53339	0.48717	1	RRD2
BP	GO:0035383	thioester metabolic process	1/74	12/1929	2.1723	0.37548	1	HMG1
BP	GO:0035592	establishment of protein localization to extracellular region	1/74	10/1929	2.60676	0.32437	1	ACT1
BP	GO:0035601	protein deacylation	1/74	10/1929	2.60676	0.32437	1	HDA1
BP	GO:0035825	homologous recombination	1/74	12/1929	2.1723	0.37548	1	TOP2
BP	GO:0036170	filamentous growth of a population of unicellular organisms in response to starvation	5/74	36/1929	3.6205	0.01079	1	SIT4_2/MgSsk1/Unnamed_0564/UPC2/HDA1
BP	GO:0036176	response to neutral pH	3/74	14/1929	5.58591	0.01455	1	SIT4_2/MgSsk1/Unnamed_0564
BP	GO:0036177	filamentous growth of a population of unicellular organisms in response to pH	4/74	17/1929	6.13355	0.00325	1	SIT4_2/MgSsk1/Unnamed_0564/HDA1
BP	GO:0036178	filamentous growth of a population of unicellular organisms in response to neutral pH	3/74	14/1929	5.58591	0.01455	1	SIT4_2/MgSsk1/Unnamed_0564
BP	GO:0036211	protein modification process	18/74	346/1929	1.35612	0.09872	1	PMI1/SIT4_2/ACT1/TRA1/TOM1/DYS1/MgSsk1/GCN2/GCN5/KOG1/Unnamed_0769/RRD2/ESA1/srk1/Unnamed_1117/NPR1/HDA1/Unnamed_1443
BP	GO:0036260	RNA capping	3/74	33/1929	2.36978	0.13029	1	TOM1/MPP10/DIP2
BP	GO:0036267	invasive filamentous growth	1/74	28/1929	0.930985	0.66818	1	YTA7
BP	GO:0036293	response to decreased oxygen levels	1/74	6/1929	4.34459	0.20944	1	UPC2
BP	GO:0040007	growth	11/74	147/1929	1.95063	0.0218	1	SIT4_2/ACT1/MgSsk1/YTA7/KOG1/Unnamed_0564/ESA1/CDC10/Unnamed_1007/UPC2/HDA1
BP	GO:0040008	regulation of growth	8/74	59/1929	3.53459	0.00146	1	SIT4_2/MgSsk1/YTA7/KOG1/Unnamed_0564/Unnamed_1007/UPC2/HDA1
BP	GO:0040029	epigenetic regulation of gene expression	3/74	49/1929	1.59597	0.28955	1	YTA7/ESA1/HDA1
BP	GO:0040031	snRNA modification	1/74	7/1929	3.72394	0.23986	1	GAR1
BP	GO:0042157	lipoprotein metabolic process	1/74	19/1929	1.37198	0.52611	1	Unnamed_1117
BP	GO:0042158	lipoprotein biosynthetic process	1/74	19/1929	1.37198	0.52611	1	Unnamed_1117
BP	GO:0042180	cellular ketone metabolic process	1/74	23/1929	1.13337	0.59544	1	PUT3
BP	GO:0042244	spore wall assembly	1/74	19/1929	1.37198	0.52611	1	ACT1
BP	GO:0042254	ribosome biogenesis	8/74	218/1929	0.956608	0.61081	1	TOM1/MPP10/GAR1/TSR1/DIP2/UTP25/mak16/ECM16
BP	GO:0042273	ribosomal large subunit biogenesis	2/74	74/1929	0.704529	0.78725	1	TOM1/mak16
BP	GO:0042274	ribosomal small subunit biogenesis	6/74	95/1929	1.64637	0.15327	1	TOM1/MPP10/TSR1/DIP2/UTP25/ECM16
BP	GO:0042325	regulation of phosphorylation	2/74	58/1929	0.898882	0.66166	1	MgSsk1/KOG1
BP	GO:0042327	positive regulation of phosphorylation	2/74	31/1929	1.68178	0.33523	1	MgSsk1/KOG1
BP	GO:0042398	cellular modified amino acid biosynthetic process	1/74	8/1929	3.25845	0.26913	1	ADE3
BP	GO:0042440	pigment metabolic process	1/74	20/1929	1.30338	0.54447	1	ADE3
BP	GO:0042546	cell wall biogenesis	3/74	54/1929	1.4482	0.34314	1	PMI1/ACT1/FLC2
BP	GO:0042558	pteridine-containing compound metabolic process	1/74	5/1929	5.21351	0.17782	1	ADE3
BP	GO:0042559	pteridine-containing compound biosynthetic process	1/74	5/1929	5.21351	0.17782	1	ADE3
BP	GO:0042592	homeostatic process	4/74	135/1929	0.772372	0.77492	1	FLC2/CCC1/NPR1/SMF1_1
BP	GO:0042594	response to starvation	8/74	61/1929	3.4187	0.00183	1	SIT4_2/MgSsk1/GCN2/KOG1/Unnamed_0564/ZPR1/UPC2/HDA1
BP	GO:0042710	biofilm formation	1/74	21/1929	1.24131	0.56213	1	Unnamed_0564
BP	GO:0042770	signal transduction in response to DNA damage	1/74	15/1929	1.73784	0.44508	1	GCN2
BP	GO:0042908	xenobiotic transport	1/74	41/1929	0.635794	0.8023	1	PDR5
BP	GO:0043038	amino acid activation	5/74	33/1929	3.94963	0.00743	1	ALA1/SES1/GUS1/HER2/VAS1
BP	GO:0043043	peptide biosynthetic process	6/74	230/1929	0.680024	0.89323	1	ALA1/SES1/GUS1/GCN2/TEF3/VAS1
BP	GO:0043207	response to external biotic stimulus	2/74	20/1929	2.60676	0.17727	1	MgSsk1/Unnamed_0564
BP	GO:0043254	regulation of protein-containing complex assembly	1/74	38/1929	0.685989	0.77713	1	SPT16
BP	GO:0043405	regulation of MAP kinase activity	1/74	13/1929	2.0052	0.39959	1	MgSsk1
BP	GO:0043408	regulation of MAPK cascade	1/74	17/1929	1.53339	0.48717	1	MgSsk1
BP	GO:0043410	positive regulation of MAPK cascade	1/74	12/1929	2.1723	0.37548	1	MgSsk1
BP	GO:0043412	macromolecule modification	21/74	408/1929	1.34171	0.08277	1	PMI1/SIT4_2/ACT1/ALA1/TRA1/TOM1/DYS1/GAR1/MgSsk1/GCN2/GCN5/ELP1/KOG1/Unnamed_0769/RRD2/ESA1/srk1/Unnamed_1117/NPR1/HDA1/Unnamed_1443
BP	GO:0043413	macromolecule glycosylation	1/74	36/1929	0.724099	0.75863	1	PMI1
BP	GO:0043436	oxoacid metabolic process	13/74	226/1929	1.49946	0.08397	1	ALA1/SES1/GUS1/ADE3/ILV3/HER2/MET5/FAS1/PGI1/PUT3/NDE1/URA2/VAS1
BP	GO:0043462	regulation of ATP-dependent activity	1/74	12/1929	2.1723	0.37548	1	AHA1
BP	GO:0043543	protein acylation	4/74	27/1929	3.86186	0.01793	1	ACT1/TRA1/GCN5/ESA1
BP	GO:0043549	regulation of kinase activity	2/74	45/1929	1.15856	0.52179	1	MgSsk1/KOG1
BP	GO:0043603	amide metabolic process	13/74	298/1929	1.13718	0.35172	1	ALA1/SES1/GUS1/ADE3/GCN2/YTA12_1/DUR1,2/TEF3/DUR3/PUT3/HMG1/URA2/VAS1
BP	GO:0043618	regulation of transcription from RNA polymerase II promoter in response to stress	1/74	18/1929	1.4482	0.50702	1	RPN4
BP	GO:0043620	regulation of DNA-templated transcription in response to stress	1/74	18/1929	1.4482	0.50702	1	RPN4
BP	GO:0043632	modification-dependent macromolecule catabolic process	2/74	90/1929	0.579279	0.87042	1	RPN4/PUP2
BP	GO:0043648	dicarboxylic acid metabolic process	2/74	26/1929	2.0052	0.26311	1	ADE3/PUT3
BP	GO:0043687	post-translational protein modification	6/74	95/1929	1.64637	0.15327	1	ACT1/TRA1/TOM1/GCN5/ESA1/HDA1
BP	GO:0043933	protein-containing complex organization	13/74	348/1929	0.973788	0.59209	1	ACT1/TRA1/SPT16/TOP2/GCN5/PRP8/YTA7/ESA1/TEF3/CDC10/YOP1/RSC8/HDA1
BP	GO:0043934	sporulation	3/74	56/1929	1.39648	0.36457	1	ACT1/Unnamed_0564/CDC10
BP	GO:0043935	sexual sporulation resulting in formation of a cellular spore	1/74	44/1929	0.592445	0.82466	1	ACT1
BP	GO:0043936	asexual sporulation resulting in formation of a cellular spore	2/74	10/1929	5.21351	0.05353	1	Unnamed_0564/CDC10
BP	GO:0044010	single-species biofilm formation	1/74	19/1929	1.37198	0.52611	1	Unnamed_0564
BP	GO:0044011	single-species biofilm formation on inanimate substrate	1/74	13/1929	2.0052	0.39959	1	Unnamed_0564
BP	GO:0044036	cell wall macromolecule metabolic process	1/74	29/1929	0.898882	0.6811	1	PMI1
BP	GO:0044087	regulation of cellular component biogenesis	2/74	67/1929	0.778136	0.73821	1	SPT16/NPR1
BP	GO:0044089	positive regulation of cellular component biogenesis	1/74	34/1929	0.766693	0.7386	1	SPT16
BP	GO:0044093	positive regulation of molecular function	4/74	94/1929	1.10926	0.49165	1	MgSsk1/KOG1/RRD2/AHA1
BP	GO:0044111	formation of structure involved in a symbiotic process	1/74	6/1929	4.34459	0.20944	1	Unnamed_0564
BP	GO:0044255	cellular lipid metabolic process	8/74	151/1929	1.38106	0.21784	1	URA7/TCB2/FAS1/FLC2/Unnamed_1117/UPC2/HMG1/NPR1
BP	GO:0044272	sulfur compound biosynthetic process	1/74	25/1929	1.0427	0.62626	1	MET5
BP	GO:0044281	small molecule metabolic process	22/74	406/1929	1.41253	0.04634	1	PMI1/ALA1/SES1/URA7/GUS1/ADE3/ILV3/HER2/MET5/FAS1/VIP1/DUR1,2/ATP1/DUR3/UPC2/PGI1/TKL1/PUT3/HMG1/NDE1/URA2/VAS1
BP	GO:0044283	small molecule biosynthetic process	10/74	191/1929	1.36479	0.19032	1	URA7/ADE3/ILV3/MET5/FAS1/VIP1/UPC2/PGI1/HMG1/URA2
BP	GO:0044396	actin cortical patch organization	1/74	9/1929	2.8964	0.29728	1	Unnamed_1443
BP	GO:0044403	biological process involved in symbiotic interaction	3/74	31/1929	2.52267	0.11322	1	MgSsk1/Unnamed_0564/CDC10
BP	GO:0044770	cell cycle phase transition	5/74	75/1929	1.73784	0.15719	1	SIT4_2/GCN2/TOP2/ZPR1/CDC10
BP	GO:0044772	mitotic cell cycle phase transition	3/74	64/1929	1.22192	0.44878	1	SIT4_2/ZPR1/CDC10
BP	GO:0044839	cell cycle G2/M phase transition	1/74	19/1929	1.37198	0.52611	1	ZPR1
BP	GO:0044843	cell cycle G1/S phase transition	1/74	27/1929	0.965465	0.65475	1	SIT4_2
BP	GO:0045017	glycerolipid biosynthetic process	1/74	46/1929	0.566686	0.83816	1	Unnamed_1117
BP	GO:0045184	establishment of protein localization	5/74	196/1929	0.664989	0.88732	1	ACT1/MSN5/YTA12_1/Unnamed_1007/GDI1
BP	GO:0045229	external encapsulating structure organization	5/74	99/1929	1.31654	0.32962	1	PMI1/SIT4_2/ACT1/MgSsk1/CDC10
BP	GO:0045786	negative regulation of cell cycle	2/74	45/1929	1.15856	0.52179	1	GCN2/TOP2
BP	GO:0045814	negative regulation of gene expression, epigenetic	1/74	45/1929	0.579279	0.83154	1	ESA1
BP	GO:0045834	positive regulation of lipid metabolic process	1/74	10/1929	2.60676	0.32437	1	UPC2
BP	GO:0045859	regulation of protein kinase activity	2/74	43/1929	1.21245	0.49719	1	MgSsk1/KOG1
BP	GO:0045860	positive regulation of protein kinase activity	2/74	28/1929	1.86197	0.29207	1	MgSsk1/KOG1
BP	GO:0045893	positive regulation of DNA-templated transcription	10/74	115/1929	2.26675	0.01071	1	RPN4/TRA1/SPT16/GCN5/YTA7/Unnamed_0564/ESA1/UPC2/PUT3/HDA1
BP	GO:0045898	regulation of RNA polymerase II transcription preinitiation complex assembly	1/74	12/1929	2.1723	0.37548	1	SPT16
BP	GO:0045927	positive regulation of growth	7/74	30/1929	6.08243	9.2e-05	1	SIT4_2/MgSsk1/YTA7/KOG1/Unnamed_0564/UPC2/HDA1
BP	GO:0045930	negative regulation of mitotic cell cycle	1/74	26/1929	1.0026	0.64078	1	TOP2
BP	GO:0045935	positive regulation of nucleobase-containing compound metabolic process	10/74	150/1929	1.73784	0.05651	1	RPN4/TRA1/SPT16/GCN5/YTA7/Unnamed_0564/ESA1/UPC2/PUT3/HDA1
BP	GO:0045937	positive regulation of phosphate metabolic process	2/74	43/1929	1.21245	0.49719	1	MgSsk1/KOG1
BP	GO:0046112	nucleobase biosynthetic process	3/74	15/1929	5.21351	0.01769	1	URA7/ADE3/URA2
BP	GO:0046165	alcohol biosynthetic process	3/74	41/1929	1.90738	0.20612	1	VIP1/UPC2/HMG1
BP	GO:0046364	monosaccharide biosynthetic process	1/74	18/1929	1.4482	0.50702	1	PGI1
BP	GO:0046390	ribose phosphate biosynthetic process	3/74	53/1929	1.47552	0.33241	1	URA7/ATP1/PGI1
BP	GO:0046394	carboxylic acid biosynthetic process	6/74	118/1929	1.32547	0.2971	1	ADE3/ILV3/MET5/FAS1/PGI1/URA2
BP	GO:0046395	carboxylic acid catabolic process	1/74	32/1929	0.814611	0.71695	1	PUT3
BP	GO:0046434	organophosphate catabolic process	1/74	15/1929	1.73784	0.44508	1	PGI1
BP	GO:0046467	membrane lipid biosynthetic process	3/74	37/1929	2.11359	0.16689	1	FLC2/Unnamed_1117/NPR1
BP	GO:0046474	glycerophospholipid biosynthetic process	1/74	42/1929	0.620656	0.81005	1	Unnamed_1117
BP	GO:0046486	glycerolipid metabolic process	2/74	64/1929	0.814611	0.71446	1	TCB2/Unnamed_1117
BP	GO:0046488	phosphatidylinositol metabolic process	2/74	35/1929	1.48958	0.39155	1	TCB2/Unnamed_1117
BP	GO:0046490	isopentenyl diphosphate metabolic process	1/74	5/1929	5.21351	0.17782	1	HMG1
BP	GO:0046496	nicotinamide nucleotide metabolic process	3/74	38/1929	2.05797	0.17648	1	PGI1/TKL1/NDE1
BP	GO:0046822	regulation of nucleocytoplasmic transport	1/74	9/1929	2.8964	0.29728	1	MSN5
BP	GO:0046839	phospholipid dephosphorylation	1/74	8/1929	3.25845	0.26913	1	TCB2
BP	GO:0046890	regulation of lipid biosynthetic process	2/74	17/1929	3.06677	0.13637	1	UPC2/NPR1
BP	GO:0046903	secretion	1/74	25/1929	1.0427	0.62626	1	ACT1
BP	GO:0046907	intracellular transport	10/74	290/1929	0.898882	0.69582	1	ACT1/TOM1/CHC1/MSN5/YTA12_1/CDC10/Unnamed_1007/GDI1/Unnamed_1117/Unnamed_1289
BP	GO:0048193	Golgi vesicle transport	2/74	84/1929	0.620656	0.84344	1	CHC1/Unnamed_1117
BP	GO:0048285	organelle fission	3/74	78/1929	1.0026	0.58394	1	TOP2/srk1/CDC10
BP	GO:0048311	mitochondrion distribution	1/74	16/1929	1.62922	0.46654	1	ACT1
BP	GO:0048468	cell development	4/74	60/1929	1.73784	0.19574	1	ACT1/Unnamed_0564/CDC10/GDI1
BP	GO:0048518	positive regulation of biological process	14/74	305/1929	1.19654	0.27192	1	RPN4/SIT4_2/TRA1/SPT16/MgSsk1/GCN2/GCN5/YTA7/KOG1/Unnamed_0564/ESA1/UPC2/PUT3/HDA1
BP	GO:0048519	negative regulation of biological process	12/74	263/1929	1.18939	0.30273	1	RPN4/GCN2/TOP2/YTA7/TSR1/Unnamed_0564/ESA1/GDI1/UPC2/NPR1/HDA1/URA2
BP	GO:0048522	positive regulation of cellular process	13/74	288/1929	1.17666	0.30498	1	RPN4/TRA1/SPT16/MgSsk1/GCN2/GCN5/YTA7/KOG1/Unnamed_0564/ESA1/UPC2/PUT3/HDA1
BP	GO:0048523	negative regulation of cellular process	12/74	257/1929	1.21716	0.27468	1	RPN4/GCN2/TOP2/YTA7/TSR1/Unnamed_0564/ESA1/GDI1/UPC2/NPR1/HDA1/URA2
BP	GO:0048583	regulation of response to stimulus	8/74	107/1929	1.94898	0.04885	1	RPN4/SIT4_2/MgSsk1/GCN2/Unnamed_0564/UPC2/NPR1/HDA1
BP	GO:0048584	positive regulation of response to stimulus	6/74	56/1929	2.79295	0.01838	1	SIT4_2/MgSsk1/GCN2/Unnamed_0564/UPC2/HDA1
BP	GO:0048646	anatomical structure formation involved in morphogenesis	3/74	58/1929	1.34832	0.3859	1	ACT1/Unnamed_0564/CDC10
BP	GO:0048856	anatomical structure development	5/74	93/1929	1.40148	0.28341	1	ACT1/Unnamed_0564/RNY1/CDC10/GDI1
BP	GO:0048878	chemical homeostasis	4/74	100/1929	1.0427	0.54162	1	FLC2/CCC1/NPR1/SMF1_1
BP	GO:0050657	nucleic acid transport	1/74	67/1929	0.389068	0.93059	1	MSN5
BP	GO:0050658	RNA transport	1/74	66/1929	0.394963	0.92771	1	MSN5
BP	GO:0050793	regulation of developmental process	2/74	31/1929	1.68178	0.33523	1	Unnamed_0564/GDI1
BP	GO:0050801	monoatomic ion homeostasis	3/74	76/1929	1.02898	0.56589	1	FLC2/CCC1/SMF1_1
BP	GO:0051031	tRNA transport	1/74	9/1929	2.8964	0.29728	1	MSN5
BP	GO:0051049	regulation of transport	5/74	55/1929	2.36978	0.0567	1	MSN5/GDI1/UPC2/NPR1/Unnamed_1443
BP	GO:0051052	regulation of DNA metabolic process	2/74	36/1929	1.4482	0.40532	1	RPN4/TOP2
BP	GO:0051123	RNA polymerase II preinitiation complex assembly	1/74	27/1929	0.965465	0.65475	1	SPT16
BP	GO:0051128	regulation of cellular component organization	11/74	182/1929	1.57551	0.08258	1	SPT16/MgSsk1/YTA7/KOG1/Unnamed_0564/srk1/Unnamed_1007/GDI1/NPR1/HDA1/Unnamed_1443
BP	GO:0051130	positive regulation of cellular component organization	2/74	72/1929	0.724099	0.77412	1	SPT16/MgSsk1
BP	GO:0051156	glucose 6-phosphate metabolic process	2/74	10/1929	5.21351	0.05353	1	PGI1/TKL1
BP	GO:0051168	nuclear export	1/74	65/1929	0.40104	0.92473	1	MSN5
BP	GO:0051169	nuclear transport	3/74	81/1929	0.965465	0.61015	1	TOM1/MSN5/Unnamed_1007
BP	GO:0051170	import into nucleus	1/74	17/1929	1.53339	0.48717	1	Unnamed_1007
BP	GO:0051171	regulation of nitrogen compound metabolic process	19/74	367/1929	1.34955	0.09389	1	RPN4/TRA1/SPT16/MgSsk1/GCN2/TOP2/GCN5/YTA7/ELP1/KOG1/Unnamed_0564/RRD2/ESA1/UPC2/RSC8/PUT3/NPR1/HDA1/URA2
BP	GO:0051172	negative regulation of nitrogen compound metabolic process	8/74	168/1929	1.24131	0.31337	1	RPN4/YTA7/Unnamed_0564/ESA1/UPC2/NPR1/HDA1/URA2
BP	GO:0051173	positive regulation of nitrogen compound metabolic process	12/74	199/1929	1.57191	0.07201	1	RPN4/TRA1/SPT16/MgSsk1/GCN5/YTA7/KOG1/Unnamed_0564/ESA1/UPC2/PUT3/HDA1
BP	GO:0051174	regulation of phosphorus metabolic process	4/74	91/1929	1.14583	0.46588	1	MgSsk1/TCB2/KOG1/RRD2
BP	GO:0051223	regulation of protein transport	2/74	14/1929	3.72394	0.09813	1	MSN5/GDI1
BP	GO:0051235	maintenance of location	1/74	19/1929	1.37198	0.52611	1	CCC1
BP	GO:0051236	establishment of RNA localization	1/74	66/1929	0.394963	0.92771	1	MSN5
BP	GO:0051246	regulation of protein metabolic process	4/74	169/1929	0.616984	0.90226	1	MgSsk1/GCN2/KOG1/RRD2
BP	GO:0051247	positive regulation of protein metabolic process	2/74	70/1929	0.744788	0.76029	1	MgSsk1/KOG1
BP	GO:0051252	regulation of RNA metabolic process	13/74	248/1929	1.36645	0.14551	1	RPN4/TRA1/SPT16/GCN5/YTA7/ELP1/Unnamed_0564/ESA1/UPC2/RSC8/PUT3/NPR1/HDA1
BP	GO:0051253	negative regulation of RNA metabolic process	7/74	97/1929	1.88116	0.07446	1	RPN4/YTA7/Unnamed_0564/ESA1/UPC2/NPR1/HDA1
BP	GO:0051254	positive regulation of RNA metabolic process	10/74	141/1929	1.84876	0.03947	1	RPN4/TRA1/SPT16/GCN5/YTA7/Unnamed_0564/ESA1/UPC2/PUT3/HDA1
BP	GO:0051293	establishment of spindle localization	1/74	5/1929	5.21351	0.17782	1	ACT1
BP	GO:0051301	cell division	2/74	69/1929	0.755582	0.75311	1	ACT1/CDC10
BP	GO:0051321	meiotic cell cycle	3/74	98/1929	0.797987	0.73761	1	ACT1/TOP2/srk1
BP	GO:0051336	regulation of hydrolase activity	2/74	53/1929	0.983682	0.61204	1	RRD2/AHA1
BP	GO:0051338	regulation of transferase activity	2/74	49/1929	1.06398	0.56857	1	MgSsk1/KOG1
BP	GO:0051347	positive regulation of transferase activity	2/74	29/1929	1.79776	0.30652	1	MgSsk1/KOG1
BP	GO:0051445	regulation of meiotic cell cycle	1/74	19/1929	1.37198	0.52611	1	srk1
BP	GO:0051493	regulation of cytoskeleton organization	1/74	32/1929	0.814611	0.71695	1	MgSsk1
BP	GO:0051603	proteolysis involved in protein catabolic process	2/74	99/1929	0.526618	0.90307	1	RPN4/PUP2
BP	GO:0051640	organelle localization	2/74	79/1929	0.659938	0.81723	1	ACT1/CDC10
BP	GO:0051641	cellular localization	12/74	388/1929	0.806213	0.8418	1	ACT1/TOM1/CHC1/MSN5/YTA12_1/CDC10/Unnamed_1007/GDI1/Unnamed_1117/CCC1/Unnamed_1289/HDA1
BP	GO:0051646	mitochondrion localization	1/74	16/1929	1.62922	0.46654	1	ACT1
BP	GO:0051647	nucleus localization	1/74	6/1929	4.34459	0.20944	1	CDC10
BP	GO:0051648	vesicle localization	1/74	8/1929	3.25845	0.26913	1	ACT1
BP	GO:0051649	establishment of localization in cell	10/74	306/1929	0.851881	0.76105	1	ACT1/TOM1/CHC1/MSN5/YTA12_1/CDC10/Unnamed_1007/GDI1/Unnamed_1117/Unnamed_1289
BP	GO:0051653	spindle localization	1/74	5/1929	5.21351	0.17782	1	ACT1
BP	GO:0051656	establishment of organelle localization	2/74	56/1929	0.930985	0.64244	1	ACT1/CDC10
BP	GO:0051668	localization within membrane	1/74	49/1929	0.531991	0.85651	1	GDI1
BP	GO:0051703	biological process involved in intraspecies interaction between organisms	1/74	22/1929	1.18489	0.57911	1	Unnamed_0564
BP	GO:0051707	response to other organism	2/74	20/1929	2.60676	0.17727	1	MgSsk1/Unnamed_0564
BP	GO:0051716	cellular response to stimulus	23/74	454/1929	1.3206	0.08054	1	RPN4/SIT4_2/ACT1/TRA1/MgSsk1/GCN2/TOP2/KOG1/Unnamed_0564/ZPR1/Unnamed_0769/ESA1/srk1/FLC2/YOP1/GDI1/Unnamed_1117/UPC2/AHA1/CCC1/RSC8/NPR1/HDA1
BP	GO:0051783	regulation of nuclear division	1/74	40/1929	0.651689	0.79424	1	srk1
BP	GO:0052173	response to defenses of other organism	2/74	17/1929	3.06677	0.13637	1	MgSsk1/Unnamed_0564
BP	GO:0052200	response to host defenses	2/74	14/1929	3.72394	0.09813	1	MgSsk1/Unnamed_0564
BP	GO:0055071	manganese ion homeostasis	1/74	5/1929	5.21351	0.17782	1	CCC1
BP	GO:0055080	monoatomic cation homeostasis	3/74	67/1929	1.1672	0.47932	1	FLC2/CCC1/SMF1_1
BP	GO:0055082	intracellular chemical homeostasis	3/74	92/1929	0.850029	0.69675	1	CCC1/NPR1/SMF1_1
BP	GO:0055086	nucleobase-containing small molecule metabolic process	9/74	138/1929	1.70006	0.07723	1	PMI1/URA7/ADE3/ATP1/PGI1/TKL1/HMG1/NDE1/URA2
BP	GO:0060260	regulation of transcription initiation by RNA polymerase II	1/74	18/1929	1.4482	0.50702	1	SPT16
BP	GO:0060261	positive regulation of transcription initiation by RNA polymerase II	1/74	14/1929	1.86197	0.42278	1	SPT16
BP	GO:0060341	regulation of cellular localization	2/74	42/1929	1.24131	0.4846	1	MSN5/GDI1
BP	GO:0060627	regulation of vesicle-mediated transport	2/74	26/1929	2.0052	0.26311	1	NPR1/Unnamed_1443
BP	GO:0061640	cytoskeleton-dependent cytokinesis	2/74	37/1929	1.40906	0.41894	1	ACT1/CDC10
BP	GO:0061919	process utilizing autophagic mechanism	2/74	69/1929	0.755582	0.75311	1	KOG1/ESA1
BP	GO:0061982	meiosis I cell cycle process	1/74	26/1929	1.0026	0.64078	1	TOP2
BP	GO:0062012	regulation of small molecule metabolic process	3/74	30/1929	2.60676	0.10503	1	UPC2/PUT3/URA2
BP	GO:0062197	cellular response to chemical stress	5/74	85/1929	1.53339	0.22435	1	SIT4_2/ACT1/MgSsk1/srk1/FLC2
BP	GO:0065004	protein-DNA complex assembly	1/74	52/1929	0.501299	0.8728	1	SPT16
BP	GO:0070085	glycosylation	1/74	37/1929	0.704529	0.76806	1	PMI1
BP	GO:0070201	regulation of establishment of protein localization	2/74	15/1929	3.47568	0.11051	1	MSN5/GDI1
BP	GO:0070482	response to oxygen levels	1/74	6/1929	4.34459	0.20944	1	UPC2
BP	GO:0070585	protein localization to mitochondrion	1/74	33/1929	0.789926	0.72799	1	YTA12_1
BP	GO:0070590	spore wall biogenesis	1/74	19/1929	1.37198	0.52611	1	ACT1
BP	GO:0070591	ascospore wall biogenesis	1/74	19/1929	1.37198	0.52611	1	ACT1
BP	GO:0070647	protein modification by small protein conjugation or removal	1/74	48/1929	0.543074	0.85063	1	TOM1
BP	GO:0070726	cell wall assembly	1/74	20/1929	1.30338	0.54447	1	ACT1
BP	GO:0070727	cellular macromolecule localization	7/74	256/1929	0.712785	0.88083	1	ACT1/MSN5/YTA12_1/CDC10/Unnamed_1007/GDI1/HDA1
BP	GO:0070784	regulation of growth of unicellular organism as a thread of attached cells	3/74	20/1929	3.91014	0.03864	1	YTA7/Unnamed_0564/Unnamed_1007
BP	GO:0070828	heterochromatin organization	1/74	26/1929	1.0026	0.64078	1	ESA1
BP	GO:0070887	cellular response to chemical stimulus	11/74	213/1929	1.34621	0.18601	1	RPN4/SIT4_2/ACT1/MgSsk1/KOG1/Unnamed_0564/srk1/FLC2/UPC2/CCC1/NPR1
BP	GO:0070897	transcription preinitiation complex assembly	1/74	30/1929	0.868919	0.69352	1	SPT16
BP	GO:0070918	regulatory ncRNA processing	1/74	23/1929	1.13337	0.59544	1	TSR1
BP	GO:0070925	organelle assembly	1/74	93/1929	0.280296	0.97599	1	CDC10
BP	GO:0071214	cellular response to abiotic stimulus	6/74	48/1929	3.25845	0.00885	1	SIT4_2/MgSsk1/Unnamed_0564/srk1/FLC2/HDA1
BP	GO:0071241	cellular response to inorganic substance	1/74	13/1929	2.0052	0.39959	1	CCC1
BP	GO:0071453	cellular response to oxygen levels	1/74	6/1929	4.34459	0.20944	1	UPC2
BP	GO:0071495	cellular response to endogenous stimulus	1/74	16/1929	1.62922	0.46654	1	KOG1
BP	GO:0071496	cellular response to external stimulus	6/74	76/1929	2.05797	0.06779	1	MgSsk1/GCN2/KOG1/Unnamed_0564/ZPR1/HDA1
BP	GO:0071554	cell wall organization or biogenesis	6/74	128/1929	1.22192	0.36711	1	PMI1/SIT4_2/ACT1/MgSsk1/FLC2/CDC10
BP	GO:0071555	cell wall organization	5/74	99/1929	1.31654	0.32962	1	PMI1/SIT4_2/ACT1/MgSsk1/CDC10
BP	GO:0071692	protein localization to extracellular region	1/74	10/1929	2.60676	0.32437	1	ACT1
BP	GO:0071702	organic substance transport	10/74	322/1929	0.809552	0.81634	1	ACT1/MSN5/YTA12_1/Atr6_2/FLC2/Unnamed_1007/GDI1/DUR3/UPC2/Unnamed_1289
BP	GO:0071705	nitrogen compound transport	8/74	276/1929	0.755582	0.85346	1	ACT1/MSN5/YTA12_1/FLC2/Unnamed_1007/GDI1/DUR3/Unnamed_1289
BP	GO:0071806	protein transmembrane transport	1/74	32/1929	0.814611	0.71695	1	YTA12_1
BP	GO:0071824	protein-DNA complex organization	9/74	148/1929	1.58519	0.10849	1	ACT1/TRA1/SPT16/TOP2/GCN5/YTA7/ESA1/RSC8/HDA1
BP	GO:0071826	protein-RNA complex organization	1/74	80/1929	0.325845	0.9591	1	PRP8
BP	GO:0071852	fungal-type cell wall organization or biogenesis	6/74	113/1929	1.38412	0.26323	1	PMI1/SIT4_2/ACT1/MgSsk1/FLC2/CDC10
BP	GO:0071900	regulation of protein serine/threonine kinase activity	2/74	29/1929	1.79776	0.30652	1	MgSsk1/KOG1
BP	GO:0071940	fungal-type cell wall assembly	1/74	20/1929	1.30338	0.54447	1	ACT1
BP	GO:0071941	nitrogen cycle metabolic process	3/74	8/1929	9.77534	0.00264	1	DUR1,2/DUR3/URA2
BP	GO:0072330	monocarboxylic acid biosynthetic process	2/74	33/1929	1.57985	0.36361	1	FAS1/PGI1
BP	GO:0072521	purine-containing compound metabolic process	6/74	105/1929	1.48958	0.21163	1	ADE3/ATP1/PGI1/TKL1/HMG1/NDE1
BP	GO:0072522	purine-containing compound biosynthetic process	3/74	55/1929	1.42187	0.35386	1	ADE3/ATP1/PGI1
BP	GO:0072524	pyridine-containing compound metabolic process	3/74	42/1929	1.86197	0.21626	1	PGI1/TKL1/NDE1
BP	GO:0072525	pyridine-containing compound biosynthetic process	1/74	21/1929	1.24131	0.56213	1	PGI1
BP	GO:0072527	pyrimidine-containing compound metabolic process	2/74	18/1929	2.8964	0.14976	1	URA7/URA2
BP	GO:0072528	pyrimidine-containing compound biosynthetic process	2/74	13/1929	4.0104	0.08619	1	URA7/URA2
BP	GO:0072594	establishment of protein localization to organelle	2/74	91/1929	0.572914	0.87449	1	YTA12_1/Unnamed_1007
BP	GO:0072655	establishment of protein localization to mitochondrion	1/74	33/1929	0.789926	0.72799	1	YTA12_1
BP	GO:0072657	protein localization to membrane	1/74	36/1929	0.724099	0.75863	1	GDI1
BP	GO:0075136	response to host	2/74	14/1929	3.72394	0.09813	1	MgSsk1/Unnamed_0564
BP	GO:0080090	regulation of primary metabolic process	20/74	381/1929	1.36838	0.07649	1	RPN4/TRA1/SPT16/MgSsk1/GCN2/TCB2/TOP2/GCN5/YTA7/ELP1/KOG1/Unnamed_0564/RRD2/ESA1/UPC2/RSC8/PUT3/NPR1/HDA1/URA2
BP	GO:0080134	regulation of response to stress	7/74	57/1929	3.20128	0.0052	1	RPN4/SIT4_2/MgSsk1/GCN2/Unnamed_0564/UPC2/HDA1
BP	GO:0080135	regulation of cellular response to stress	2/74	30/1929	1.73784	0.32091	1	RPN4/GCN2
BP	GO:0090033	positive regulation of filamentous growth	6/74	22/1929	7.10934	0.00012	1	SIT4_2/MgSsk1/YTA7/Unnamed_0564/UPC2/HDA1
BP	GO:0090066	regulation of anatomical structure size	2/74	32/1929	1.62922	0.34947	1	TOM1/KOG1
BP	GO:0090150	establishment of protein localization to membrane	1/74	32/1929	0.814611	0.71695	1	GDI1
BP	GO:0090605	submerged biofilm formation	1/74	20/1929	1.30338	0.54447	1	Unnamed_0564
BP	GO:0090609	single-species submerged biofilm formation	1/74	18/1929	1.4482	0.50702	1	Unnamed_0564
BP	GO:0097064	ncRNA export from nucleus	1/74	16/1929	1.62922	0.46654	1	MSN5
BP	GO:0097384	cellular lipid biosynthetic process	2/74	26/1929	2.0052	0.26311	1	UPC2/HMG1
BP	GO:0097435	supramolecular fiber organization	1/74	42/1929	0.620656	0.81005	1	Unnamed_1443
BP	GO:0098630	aggregation of unicellular organisms	1/74	24/1929	1.08615	0.61115	1	Unnamed_0564
BP	GO:0098657	import into cell	4/74	61/1929	1.70935	0.20377	1	ACT1/CHC1/NPR1/Unnamed_1443
BP	GO:0098660	inorganic ion transmembrane transport	3/74	71/1929	1.10145	0.5188	1	ATP1/DUR3/CCC1
BP	GO:0098732	macromolecule deacylation	1/74	10/1929	2.60676	0.32437	1	HDA1
BP	GO:0098743	cell aggregation	1/74	24/1929	1.08615	0.61115	1	Unnamed_0564
BP	GO:0098771	inorganic ion homeostasis	3/74	65/1929	1.20312	0.45904	1	FLC2/CCC1/SMF1_1
BP	GO:0098781	ncRNA transcription	1/74	29/1929	0.898882	0.6811	1	Unnamed_0250
BP	GO:0098813	nuclear chromosome segregation	1/74	49/1929	0.531991	0.85651	1	TOP2
BP	GO:0104004	cellular response to environmental stimulus	6/74	48/1929	3.25845	0.00885	1	SIT4_2/MgSsk1/Unnamed_0564/srk1/FLC2/HDA1
BP	GO:0140013	meiotic nuclear division	2/74	35/1929	1.48958	0.39155	1	TOP2/srk1
BP	GO:0140014	mitotic nuclear division	1/74	51/1929	0.511129	0.86759	1	CDC10
BP	GO:0140053	mitochondrial gene expression	1/74	57/1929	0.457326	0.896	1	ALA1
BP	GO:0140352	export from cell	2/74	35/1929	1.48958	0.39155	1	ACT1/PDR5
BP	GO:0140527	reciprocal homologous recombination	1/74	9/1929	2.8964	0.29728	1	TOP2
BP	GO:0140694	non-membrane-bounded organelle assembly	1/74	77/1929	0.33854	0.95377	1	CDC10
BP	GO:0140718	facultative heterochromatin formation	1/74	12/1929	2.1723	0.37548	1	ESA1
BP	GO:0141067	intracellular nitrogen homeostasis	1/74	12/1929	2.1723	0.37548	1	NPR1
BP	GO:1900190	regulation of single-species biofilm formation	1/74	7/1929	3.72394	0.23986	1	Unnamed_0564
BP	GO:1900428	regulation of filamentous growth of a population of unicellular organisms	7/74	42/1929	4.34459	0.00084	1	SIT4_2/MgSsk1/YTA7/Unnamed_0564/Unnamed_1007/UPC2/HDA1
BP	GO:1900430	positive regulation of filamentous growth of a population of unicellular organisms	6/74	22/1929	7.10934	0.00012	1	SIT4_2/MgSsk1/YTA7/Unnamed_0564/UPC2/HDA1
BP	GO:1900434	regulation of filamentous growth of a population of unicellular organisms in response to starvation	5/74	17/1929	7.66693	0.00031	1	SIT4_2/MgSsk1/Unnamed_0564/UPC2/HDA1
BP	GO:1900440	regulation of filamentous growth of a population of unicellular organisms in response to neutral pH	3/74	6/1929	13.0338	0.001	1	SIT4_2/MgSsk1/Unnamed_0564
BP	GO:1900443	regulation of filamentous growth of a population of unicellular organisms in response to biotic stimulus	3/74	13/1929	6.01559	0.01175	1	MgSsk1/Unnamed_0564/HDA1
BP	GO:1900741	regulation of filamentous growth of a population of unicellular organisms in response to pH	4/74	8/1929	13.0338	0.00012	1	SIT4_2/MgSsk1/Unnamed_0564/HDA1
BP	GO:1901135	carbohydrate derivative metabolic process	8/74	175/1929	1.19166	0.3553	1	PMI1/URA7/ATP1/Unnamed_1117/PGI1/TKL1/HMG1/NDE1
BP	GO:1901137	carbohydrate derivative biosynthetic process	5/74	121/1929	1.07717	0.50064	1	PMI1/URA7/ATP1/Unnamed_1117/PGI1
BP	GO:1901264	carbohydrate derivative transport	1/74	18/1929	1.4482	0.50702	1	Unnamed_1289
BP	GO:1901292	nucleoside phosphate catabolic process	1/74	13/1929	2.0052	0.39959	1	PGI1
BP	GO:1901293	nucleoside phosphate biosynthetic process	3/74	65/1929	1.20312	0.45904	1	URA7/ATP1/PGI1
BP	GO:1901362	organic cyclic compound biosynthetic process	21/74	418/1929	1.30961	0.10179	1	RPN4/PMI1/Unnamed_0250/TRA1/URA7/SPT16/ADE3/GCN5/YTA7/ELP1/Unnamed_0564/ESA1/ATP1/UPC2/PGI1/RSC8/PUT3/HMG1/NPR1/HDA1/URA2
BP	GO:1901566	organonitrogen compound biosynthetic process	17/74	492/1929	0.900709	0.73665	1	PMI1/ALA1/SES1/URA7/GUS1/ADE3/ILV3/GCN2/MET5/TEF3/FLC2/ATP1/Unnamed_1117/PGI1/NPR1/URA2/VAS1
BP	GO:1901575	organic substance catabolic process	7/74	251/1929	0.726984	0.86761	1	RPN4/PUP2/DUR1,2/RNY1/DUR3/PGI1/PUT3
BP	GO:1901605	alpha-amino acid metabolic process	2/74	90/1929	0.579279	0.87042	1	PUT3/URA2
BP	GO:1901606	alpha-amino acid catabolic process	1/74	17/1929	1.53339	0.48717	1	PUT3
BP	GO:1901607	alpha-amino acid biosynthetic process	1/74	72/1929	0.36205	0.94334	1	URA2
BP	GO:1901615	organic hydroxy compound metabolic process	4/74	69/1929	1.51116	0.27107	1	VIP1/UPC2/HMG1/NDE1
BP	GO:1901617	organic hydroxy compound biosynthetic process	3/74	45/1929	1.73784	0.24725	1	VIP1/UPC2/HMG1
BP	GO:1901657	glycosyl compound metabolic process	1/74	19/1929	1.37198	0.52611	1	URA7
BP	GO:1901659	glycosyl compound biosynthetic process	1/74	10/1929	2.60676	0.32437	1	URA7
BP	GO:1901698	response to nitrogen compound	1/74	49/1929	0.531991	0.85651	1	KOG1
BP	GO:1901699	cellular response to nitrogen compound	1/74	16/1929	1.62922	0.46654	1	KOG1
BP	GO:1901700	response to oxygen-containing compound	2/74	52/1929	1.0026	0.60149	1	KOG1/Unnamed_0564
BP	GO:1901987	regulation of cell cycle phase transition	2/74	52/1929	1.0026	0.60149	1	GCN2/TOP2
BP	GO:1901988	negative regulation of cell cycle phase transition	2/74	35/1929	1.48958	0.39155	1	GCN2/TOP2
BP	GO:1902275	regulation of chromatin organization	2/74	29/1929	1.79776	0.30652	1	YTA7/HDA1
BP	GO:1902531	regulation of intracellular signal transduction	1/74	43/1929	0.606223	0.8175	1	MgSsk1
BP	GO:1902533	positive regulation of intracellular signal transduction	1/74	20/1929	1.30338	0.54447	1	MgSsk1
BP	GO:1902600	proton transmembrane transport	1/74	36/1929	0.724099	0.75863	1	ATP1
BP	GO:1902652	secondary alcohol metabolic process	2/74	32/1929	1.62922	0.34947	1	UPC2/HMG1
BP	GO:1902653	secondary alcohol biosynthetic process	2/74	28/1929	1.86197	0.29207	1	UPC2/HMG1
BP	GO:1902679	negative regulation of RNA biosynthetic process	7/74	92/1929	1.9834	0.0591	1	RPN4/YTA7/Unnamed_0564/ESA1/UPC2/NPR1/HDA1
BP	GO:1902680	positive regulation of RNA biosynthetic process	10/74	117/1929	2.228	0.01204	1	RPN4/TRA1/SPT16/GCN5/YTA7/Unnamed_0564/ESA1/UPC2/PUT3/HDA1
BP	GO:1902850	microtubule cytoskeleton organization involved in mitosis	1/74	19/1929	1.37198	0.52611	1	ACT1
BP	GO:1903046	meiotic cell cycle process	3/74	87/1929	0.898882	0.65926	1	ACT1/TOP2/srk1
BP	GO:1903047	mitotic cell cycle process	5/74	117/1929	1.114	0.47021	1	SIT4_2/ACT1/TOP2/ZPR1/CDC10
BP	GO:1903509	liposaccharide metabolic process	1/74	19/1929	1.37198	0.52611	1	Unnamed_1117
BP	GO:1903832	regulation of cellular response to amino acid starvation	1/74	8/1929	3.25845	0.26913	1	GCN2
BP	GO:1905038	regulation of membrane lipid metabolic process	1/74	5/1929	5.21351	0.17782	1	NPR1
BP	GO:1905952	regulation of lipid localization	1/74	15/1929	1.73784	0.44508	1	UPC2
BP	GO:1990700	nucleolar chromatin organization	1/74	14/1929	1.86197	0.42278	1	ESA1
BP	GO:1990928	response to amino acid starvation	1/74	9/1929	2.8964	0.29728	1	GCN2
BP	GO:2000142	regulation of DNA-templated transcription initiation	1/74	18/1929	1.4482	0.50702	1	SPT16
BP	GO:2000144	positive regulation of DNA-templated transcription initiation	1/74	14/1929	1.86197	0.42278	1	SPT16
BP	GO:2000241	regulation of reproductive process	2/74	52/1929	1.0026	0.60149	1	srk1/NPR1
BP	GO:2001141	regulation of RNA biosynthetic process	13/74	219/1929	1.54739	0.06868	1	RPN4/TRA1/SPT16/GCN5/YTA7/ELP1/Unnamed_0564/ESA1/UPC2/RSC8/PUT3/NPR1/HDA1
MF	GO:0030515	snoRNA binding	4/70	19/1681	5.05564	0.00666	0.0067	GAR1/TSR1/DIP2/UTP25
MF	GO:0000978	RNA polymerase II cis-regulatory region sequence-specific DNA binding	3/70	11/1681	6.54935	0.00897	0.009	RPN4/UPC2/PUT3
MF	GO:0016861	intramolecular oxidoreductase activity, interconverting aldoses and ketoses	2/70	5/1681	9.60571	0.01576	0.0158	PMI1/PGI1
MF	GO:0000049	tRNA binding	3/70	14/1681	5.14592	0.0181	0.0181	ALA1/GCN2/ELP1
MF	GO:0001228	DNA-binding transcription activator activity, RNA polymerase II-specific	3/70	14/1681	5.14592	0.0181	0.0181	RPN4/UPC2/PUT3
MF	GO:0004812	aminoacyl-tRNA ligase activity	4/70	28/1681	3.43061	0.0265	0.0265	ALA1/SES1/GUS1/VAS1
MF	GO:0019901	protein kinase binding	2/70	7/1681	6.86122	0.03135	0.0313	SIT4_2/MgSsk1
MF	GO:0034212	peptide N-acetyltransferase activity	2/70	7/1681	6.86122	0.03135	0.0313	GCN5/ESA1
MF	GO:0016879	ligase activity, forming carbon-nitrogen bonds	5/70	27/1681	4.44709	0.00428	0.0339	URA7/ADE3/HER2/DUR1,2/URA2
MF	GO:0042393	histone binding	3/70	19/1681	3.79173	0.04152	0.0415	SPT16/GCN5/YTA7
MF	GO:0016884	carbon-nitrogen ligase activity, with glutamine as amido-N-donor	2/70	9/1681	5.33651	0.05093	0.0509	HER2/URA2
MF	GO:0140993	histone modifying activity	2/70	13/1681	3.69451	0.09919	0.0992	GCN5/ESA1
MF	GO:0015215	nucleotide transmembrane transporter activity	2/70	9/1681	5.33651	0.05093	0.1186	FLC2/Unnamed_1289
MF	GO:0045182	translation regulator activity	2/70	32/1681	1.50089	0.38813	0.1202	GCN2/TEF3
MF	GO:0016836	hydro-lyase activity	2/70	18/1681	2.66825	0.17065	0.1707	ILV3/FAS1
MF	GO:0036094	small molecule binding	4/70	66/1681	1.45541	0.29399	0.1906	ALA1/TSR1/YTA12_1/cys12
MF	GO:0000295	adenine nucleotide transmembrane transporter activity	1/70	5/1681	4.80286	0.19179	0.1918	Unnamed_1289
MF	GO:0004683	calmodulin-dependent protein kinase activity	1/70	5/1681	4.80286	0.19179	0.1918	srk1
MF	GO:0015101	organic cation transmembrane transporter activity	1/70	5/1681	4.80286	0.19179	0.1918	DUR3
MF	GO:0019238	cyclohydrolase activity	1/70	5/1681	4.80286	0.19179	0.1918	ADE3
MF	GO:0072542	protein phosphatase activator activity	1/70	5/1681	4.80286	0.19179	0.1918	RRD2
MF	GO:0003924	GTPase activity	3/70	39/1681	1.84725	0.21941	0.2194	TSR1/TEF3/CDC10
MF	GO:0016407	acetyltransferase activity	3/70	17/1681	4.23782	0.03092	0.221	GCN5/FAS1/ESA1
MF	GO:0010314	phosphatidylinositol-5-phosphate binding	1/70	6/1681	4.00238	0.22554	0.2255	CDC10
MF	GO:0140104	molecular carrier activity	1/70	6/1681	4.00238	0.22554	0.2255	MSN5
MF	GO:0003682	chromatin binding	4/70	48/1681	2.00119	0.136	0.2263	Unnamed_0250/SPT16/YTA7/HDA1
MF	GO:0004674	protein serine/threonine kinase activity	5/70	67/1681	1.79211	0.14272	0.2495	GCN2/Unnamed_0769/srk1/NPR1/Unnamed_1443
MF	GO:0060089	molecular transducer activity	1/70	7/1681	3.43061	0.25791	0.2579	MgSsk1
MF	GO:0140030	modification-dependent protein binding	1/70	7/1681	3.43061	0.25791	0.2579	GCN5
MF	GO:0003746	translation elongation factor activity	1/70	8/1681	3.00179	0.28894	0.2889	TEF3
MF	GO:0030170	pyridoxal phosphate binding	1/70	8/1681	3.00179	0.28894	0.2889	cys12
MF	GO:0030295	protein kinase activator activity	1/70	8/1681	3.00179	0.28894	0.2889	MgSsk1
MF	GO:0031491	nucleosome binding	1/70	8/1681	3.00179	0.28894	0.2889	SPT16
MF	GO:0140359	ABC-type transporter activity	1/70	8/1681	3.00179	0.28894	0.2889	PDR5
MF	GO:0004521	RNA endonuclease activity	1/70	9/1681	2.66825	0.31869	0.3187	RNY1
MF	GO:0005516	calmodulin binding	1/70	9/1681	2.66825	0.31869	0.3187	srk1
MF	GO:0016628	oxidoreductase activity, acting on the CH-CH group of donors, NAD or NADP as acceptor	1/70	9/1681	2.66825	0.31869	0.3187	FAS1
MF	GO:0070273	phosphatidylinositol-4-phosphate binding	1/70	9/1681	2.66825	0.31869	0.3187	CDC10
MF	GO:1901682	sulfur compound transmembrane transporter activity	1/70	9/1681	2.66825	0.31869	0.3187	Unnamed_1289
MF	GO:0008289	lipid binding	2/70	48/1681	1.0006	0.60326	0.3211	TCB2/CDC10
MF	GO:0016887	ATP hydrolysis activity	7/70	137/1681	1.22701	0.34291	0.3429	TOP2/YTA7/YTA12_1/Atr6_2/TEF3/PDR5/ECM16
MF	GO:0001671	ATPase activator activity	1/70	10/1681	2.40143	0.34721	0.3472	AHA1
MF	GO:0003713	transcription coactivator activity	1/70	10/1681	2.40143	0.34721	0.3472	GCN5
MF	GO:0015267	channel activity	1/70	10/1681	2.40143	0.34721	0.3472	DUR3
MF	GO:0016776	phosphotransferase activity, phosphate group as acceptor	1/70	10/1681	2.40143	0.34721	0.3472	VIP1
MF	GO:0051087	protein-folding chaperone binding	1/70	10/1681	2.40143	0.34721	0.3472	AHA1
MF	GO:1901505	carbohydrate derivative transmembrane transporter activity	1/70	10/1681	2.40143	0.34721	0.3472	Unnamed_1289
MF	GO:0003755	peptidyl-prolyl cis-trans isomerase activity	1/70	11/1681	2.18312	0.37456	0.3746	RRD2
MF	GO:0015203	polyamine transmembrane transporter activity	1/70	11/1681	2.18312	0.37456	0.3746	DUR3
MF	GO:0016646	oxidoreductase activity, acting on the CH-NH group of donors, NAD or NADP as acceptor	1/70	11/1681	2.18312	0.37456	0.3746	ADE3
MF	GO:0042803	protein homodimerization activity	1/70	11/1681	2.18312	0.37456	0.3746	MgSsk1
MF	GO:0046915	transition metal ion transmembrane transporter activity	1/70	11/1681	2.18312	0.37456	0.3746	CCC1
MF	GO:0005048	signal sequence binding	1/70	12/1681	2.00119	0.40078	0.4008	Unnamed_1007
MF	GO:0015293	symporter activity	1/70	12/1681	2.00119	0.40078	0.4008	DUR3
MF	GO:0016811	hydrolase activity, acting on carbon-nitrogen (but not peptide) bonds, in linear amides	1/70	12/1681	2.00119	0.40078	0.4008	DUR1,2
MF	GO:0061630	ubiquitin protein ligase activity	1/70	12/1681	2.00119	0.40078	0.4008	TOM1
MF	GO:0022890	inorganic cation transmembrane transporter activity	3/70	60/1681	1.20071	0.4607	0.4186	DUR3/CCC1/SMF1_1
MF	GO:0016853	isomerase activity	4/70	36/1681	2.66825	0.05947	0.4398	PMI1/TOP2/RRD2/PGI1
MF	GO:0060589	nucleoside-triphosphatase regulator activity	2/70	46/1681	1.0441	0.57964	0.4517	GDI1/AHA1
MF	GO:0004722	protein serine/threonine phosphatase activity	1/70	15/1681	1.60095	0.4731	0.4731	SIT4_2
MF	GO:0043130	ubiquitin binding	1/70	15/1681	1.60095	0.4731	0.4731	KOG1
MF	GO:0016301	kinase activity	7/70	114/1681	1.47456	0.19166	0.4742	TRA1/GCN2/VIP1/Unnamed_0769/srk1/NPR1/Unnamed_1443
MF	GO:0003700	DNA-binding transcription factor activity	4/70	44/1681	2.18312	0.10718	0.4858	RPN4/Unnamed_0564/UPC2/PUT3
MF	GO:0005525	GTP binding	1/70	16/1681	1.50089	0.49523	0.4952	TSR1
MF	GO:0032550	purine ribonucleoside binding	1/70	16/1681	1.50089	0.49523	0.4952	TSR1
MF	GO:0008237	metallopeptidase activity	1/70	17/1681	1.41261	0.51646	0.5165	YTA12_1
MF	GO:0042887	amide transmembrane transporter activity	1/70	17/1681	1.41261	0.51646	0.5165	DUR3
MF	GO:0043021	ribonucleoprotein complex binding	1/70	18/1681	1.33413	0.5368	0.5368	TSR1
MF	GO:0005524	ATP binding	1/70	19/1681	1.26391	0.55629	0.5563	YTA12_1
MF	GO:0016651	oxidoreductase activity, acting on NAD(P)H	1/70	19/1681	1.26391	0.55629	0.5563	NDE1
MF	GO:0016667	oxidoreductase activity, acting on a sulfur group of donors	1/70	19/1681	1.26391	0.55629	0.5563	MET5
MF	GO:0008514	organic anion transmembrane transporter activity	2/70	47/1681	1.02188	0.59157	0.5916	FLC2/Unnamed_1289
MF	GO:0043168	anion binding	5/70	93/1681	1.29109	0.34472	0.6161	ALA1/TSR1/YTA12_1/CDC10/cys12
MF	GO:0008094	ATP-dependent activity, acting on DNA	1/70	23/1681	1.0441	0.62651	0.6265	TOP2
MF	GO:0043565	sequence-specific DNA binding	4/70	66/1681	1.45541	0.29399	0.6354	RPN4/Unnamed_0564/UPC2/PUT3
MF	GO:0008324	monoatomic cation transmembrane transporter activity	3/70	77/1681	0.935622	0.63259	0.6376	DUR3/CCC1/SMF1_1
MF	GO:0005215	transporter activity	8/70	173/1681	1.11049	0.43353	0.6378	Atr6_2/FLC2/PDR5/Unnamed_1007/DUR3/CCC1/Unnamed_1289/SMF1_1
MF	GO:0016765	transferase activity, transferring alkyl or aryl (other than methyl) groups	1/70	24/1681	1.0006	0.64228	0.6423	DYS1
MF	GO:0003723	RNA binding	12/70	220/1681	1.30987	0.19509	0.6564	ALA1/GUS1/MSN5/GAR1/GCN2/PRP8/ELP1/TSR1/TEF3/DIP2/UTP25/ECM16
MF	GO:0008509	monoatomic anion transmembrane transporter activity	2/70	53/1681	0.906199	0.65798	0.658	FLC2/Unnamed_1289
MF	GO:0042626	ATPase-coupled transmembrane transporter activity	2/70	34/1681	1.41261	0.41799	0.6683	Atr6_2/PDR5
MF	GO:0140101	catalytic activity, acting on a tRNA	5/70	56/1681	2.14413	0.07984	0.6835	ALA1/SES1/GUS1/HER2/VAS1
MF	GO:0003724	RNA helicase activity	1/70	29/1681	0.828079	0.7118	0.7118	ECM16
MF	GO:0019843	rRNA binding	1/70	30/1681	0.800476	0.72401	0.724	UTP25
MF	GO:0030695	GTPase regulator activity	1/70	32/1681	0.750446	0.74692	0.7469	GDI1
MF	GO:0016616	oxidoreductase activity, acting on the CH-OH group of donors, NAD or NADP as acceptor	1/70	33/1681	0.727706	0.75767	0.7577	HMG1
MF	GO:0030674	protein-macromolecule adaptor activity	1/70	35/1681	0.686122	0.77782	0.7778	KOG1
MF	GO:0008047	enzyme activator activity	3/70	50/1681	1.44086	0.34612	0.7803	MgSsk1/RRD2/AHA1
MF	GO:0003677	DNA binding	5/70	114/1681	1.05326	0.52166	0.7836	RPN4/Unnamed_0564/UPC2/RSC8/PUT3
MF	GO:0005342	organic acid transmembrane transporter activity	1/70	41/1681	0.585714	0.82889	0.8289	Atr6_2
MF	GO:0003729	mRNA binding	2/70	87/1681	0.552053	0.88837	0.8884	GUS1/PRP8
MF	GO:0016741	transferase activity, transferring one-carbon groups	1/70	51/1681	0.470868	0.88951	0.8895	URA2
MF	GO:0005198	structural molecule activity	3/70	121/1681	0.595396	0.89279	0.8928	ACT1/CHC1/CDC10
MF	GO:0005515	protein binding	12/70	300/1681	0.960571	0.61306	0.9327	SIT4_2/SPT16/MSN5/MgSsk1/GCN5/YTA7/KOG1/ZPR1/srk1/CDC10/YOP1/AHA1
MF	GO:0016740	transferase activity	14/70	354/1681	0.949718	0.63607	0.9431	TRA1/TOM1/DYS1/GCN2/GCN5/FAS1/VIP1/Unnamed_0769/ESA1/srk1/TKL1/NPR1/Unnamed_1443/URA2
MF	GO:0000166	nucleotide binding	2/70	53/1681	0.906199	0.65798	1	TSR1/YTA12_1
MF	GO:0000976	transcription cis-regulatory region binding	3/70	24/1681	3.00179	0.07486	1	RPN4/UPC2/PUT3
MF	GO:0000977	RNA polymerase II transcription regulatory region sequence-specific DNA binding	3/70	19/1681	3.79173	0.04152	1	RPN4/UPC2/PUT3
MF	GO:0000981	DNA-binding transcription factor activity, RNA polymerase II-specific	3/70	28/1681	2.57296	0.10782	1	RPN4/UPC2/PUT3
MF	GO:0000987	cis-regulatory region sequence-specific DNA binding	3/70	14/1681	5.14592	0.0181	1	RPN4/UPC2/PUT3
MF	GO:0001067	transcription regulatory region nucleic acid binding	3/70	37/1681	1.9471	0.19744	1	RPN4/UPC2/PUT3
MF	GO:0001216	DNA-binding transcription activator activity	3/70	14/1681	5.14592	0.0181	1	RPN4/UPC2/PUT3
MF	GO:0001882	nucleoside binding	1/70	16/1681	1.50089	0.49523	1	TSR1
MF	GO:0001883	purine nucleoside binding	1/70	16/1681	1.50089	0.49523	1	TSR1
MF	GO:0003676	nucleic acid binding	17/70	320/1681	1.27576	0.16127	1	RPN4/ALA1/GUS1/MSN5/GAR1/GCN2/PRP8/ELP1/TSR1/Unnamed_0564/TEF3/DIP2/UPC2/RSC8/PUT3/UTP25/ECM16
MF	GO:0003690	double-stranded DNA binding	3/70	56/1681	1.28648	0.41558	1	RPN4/UPC2/PUT3
MF	GO:0003712	transcription coregulator activity	1/70	16/1681	1.50089	0.49523	1	GCN5
MF	GO:0004386	helicase activity	1/70	37/1681	0.649035	0.79632	1	ECM16
MF	GO:0004518	nuclease activity	1/70	26/1681	0.923626	0.67188	1	RNY1
MF	GO:0004519	endonuclease activity	1/70	12/1681	2.00119	0.40078	1	RNY1
MF	GO:0004540	RNA nuclease activity	1/70	18/1681	1.33413	0.5368	1	RNY1
MF	GO:0004672	protein kinase activity	5/70	75/1681	1.60095	0.19876	1	GCN2/Unnamed_0769/srk1/NPR1/Unnamed_1443
MF	GO:0004721	phosphoprotein phosphatase activity	1/70	29/1681	0.828079	0.7118	1	SIT4_2
MF	GO:0004842	ubiquitin-protein transferase activity	1/70	17/1681	1.41261	0.51646	1	TOM1
MF	GO:0005543	phospholipid binding	1/70	39/1681	0.615751	0.8133	1	CDC10
MF	GO:0008080	N-acetyltransferase activity	2/70	11/1681	4.36623	0.07375	1	GCN5/ESA1
MF	GO:0008135	translation factor activity, RNA binding	1/70	26/1681	0.923626	0.67188	1	TEF3
MF	GO:0008186	ATP-dependent activity, acting on RNA	1/70	30/1681	0.800476	0.72401	1	ECM16
MF	GO:0008233	peptidase activity	1/70	55/1681	0.436623	0.90732	1	YTA12_1
MF	GO:0015075	monoatomic ion transmembrane transporter activity	5/70	109/1681	1.10157	0.48065	1	FLC2/DUR3/CCC1/Unnamed_1289/SMF1_1
MF	GO:0015216	purine nucleotide transmembrane transporter activity	1/70	6/1681	4.00238	0.22554	1	Unnamed_1289
MF	GO:0015291	secondary active transmembrane transporter activity	1/70	29/1681	0.828079	0.7118	1	DUR3
MF	GO:0015318	inorganic molecular entity transmembrane transporter activity	3/70	104/1681	0.69272	0.82154	1	DUR3/CCC1/SMF1_1
MF	GO:0015399	primary active transmembrane transporter activity	2/70	36/1681	1.33413	0.44712	1	Atr6_2/PDR5
MF	GO:0015605	organophosphate ester transmembrane transporter activity	2/70	12/1681	4.00238	0.08618	1	FLC2/Unnamed_1289
MF	GO:0015932	nucleobase-containing compound transmembrane transporter activity	2/70	14/1681	3.43061	0.1127	1	FLC2/Unnamed_1289
MF	GO:0016410	N-acyltransferase activity	2/70	15/1681	3.2019	0.12667	1	GCN5/ESA1
MF	GO:0016462	pyrophosphatase activity	9/70	196/1681	1.1027	0.43142	1	TOP2/YTA7/TSR1/YTA12_1/Atr6_2/TEF3/CDC10/PDR5/ECM16
MF	GO:0016491	oxidoreductase activity	5/70	145/1681	0.828079	0.73779	1	ADE3/MET5/FAS1/HMG1/NDE1
MF	GO:0016614	oxidoreductase activity, acting on CH-OH group of donors	1/70	37/1681	0.649035	0.79632	1	HMG1
MF	GO:0016627	oxidoreductase activity, acting on the CH-CH group of donors	1/70	13/1681	1.84725	0.42591	1	FAS1
MF	GO:0016645	oxidoreductase activity, acting on the CH-NH group of donors	1/70	13/1681	1.84725	0.42591	1	ADE3
MF	GO:0016746	acyltransferase activity	4/70	65/1681	1.4778	0.28443	1	TOM1/GCN5/FAS1/ESA1
MF	GO:0016747	acyltransferase activity, transferring groups other than amino-acyl groups	3/70	36/1681	2.00119	0.18667	1	GCN5/FAS1/ESA1
MF	GO:0016755	aminoacyltransferase activity	1/70	23/1681	1.0441	0.62651	1	TOM1
MF	GO:0016772	transferase activity, transferring phosphorus-containing groups	7/70	149/1681	1.12819	0.42837	1	TRA1/GCN2/VIP1/Unnamed_0769/srk1/NPR1/Unnamed_1443
MF	GO:0016773	phosphotransferase activity, alcohol group as acceptor	5/70	98/1681	1.22522	0.38746	1	GCN2/Unnamed_0769/srk1/NPR1/Unnamed_1443
MF	GO:0016787	hydrolase activity	13/70	393/1681	0.794366	0.86914	1	SIT4_2/ADE3/TOP2/YTA7/TSR1/YTA12_1/DUR1,2/Atr6_2/RNY1/TEF3/CDC10/PDR5/ECM16
MF	GO:0016788	hydrolase activity, acting on ester bonds	2/70	103/1681	0.466297	0.93725	1	SIT4_2/RNY1
MF	GO:0016791	phosphatase activity	1/70	52/1681	0.461813	0.89426	1	SIT4_2
MF	GO:0016810	hydrolase activity, acting on carbon-nitrogen (but not peptide) bonds	2/70	32/1681	1.50089	0.38813	1	ADE3/DUR1,2
MF	GO:0016814	hydrolase activity, acting on carbon-nitrogen (but not peptide) bonds, in cyclic amidines	1/70	12/1681	2.00119	0.40078	1	ADE3
MF	GO:0016817	hydrolase activity, acting on acid anhydrides	9/70	196/1681	1.1027	0.43142	1	TOP2/YTA7/TSR1/YTA12_1/Atr6_2/TEF3/CDC10/PDR5/ECM16
MF	GO:0016818	hydrolase activity, acting on acid anhydrides, in phosphorus-containing anhydrides	9/70	196/1681	1.1027	0.43142	1	TOP2/YTA7/TSR1/YTA12_1/Atr6_2/TEF3/CDC10/PDR5/ECM16
MF	GO:0016829	lyase activity	2/70	48/1681	1.0006	0.60326	1	ILV3/FAS1
MF	GO:0016835	carbon-oxygen lyase activity	2/70	21/1681	2.28707	0.21675	1	ILV3/FAS1
MF	GO:0016859	cis-trans isomerase activity	1/70	11/1681	2.18312	0.37456	1	RRD2
MF	GO:0016860	intramolecular oxidoreductase activity	2/70	11/1681	4.36623	0.07375	1	PMI1/PGI1
MF	GO:0016874	ligase activity	9/70	64/1681	3.37701	0.00098	1	ALA1/SES1/URA7/GUS1/ADE3/HER2/DUR1,2/URA2/VAS1
MF	GO:0016875	ligase activity, forming carbon-oxygen bonds	4/70	28/1681	3.43061	0.0265	1	ALA1/SES1/GUS1/VAS1
MF	GO:0017076	purine nucleotide binding	2/70	43/1681	1.11694	0.54235	1	TSR1/YTA12_1
MF	GO:0017111	ribonucleoside triphosphate phosphatase activity	9/70	186/1681	1.16198	0.36849	1	TOP2/YTA7/TSR1/YTA12_1/Atr6_2/TEF3/CDC10/PDR5/ECM16
MF	GO:0019001	guanyl nucleotide binding	1/70	16/1681	1.50089	0.49523	1	TSR1
MF	GO:0019207	kinase regulator activity	1/70	23/1681	1.0441	0.62651	1	MgSsk1
MF	GO:0019208	phosphatase regulator activity	1/70	15/1681	1.60095	0.4731	1	RRD2
MF	GO:0019209	kinase activator activity	1/70	8/1681	3.00179	0.28894	1	MgSsk1
MF	GO:0019211	phosphatase activator activity	1/70	6/1681	4.00238	0.22554	1	RRD2
MF	GO:0019787	ubiquitin-like protein transferase activity	1/70	20/1681	1.20071	0.57498	1	TOM1
MF	GO:0019842	vitamin binding	1/70	8/1681	3.00179	0.28894	1	cys12
MF	GO:0019887	protein kinase regulator activity	1/70	21/1681	1.14354	0.59289	1	MgSsk1
MF	GO:0019888	protein phosphatase regulator activity	1/70	14/1681	1.71531	0.45	1	RRD2
MF	GO:0019899	enzyme binding	2/70	64/1681	0.750446	0.75737	1	SIT4_2/MgSsk1
MF	GO:0019900	kinase binding	2/70	8/1681	6.00357	0.04069	1	SIT4_2/MgSsk1
MF	GO:0022803	passive transmembrane transporter activity	1/70	10/1681	2.40143	0.34721	1	DUR3
MF	GO:0022804	active transmembrane transporter activity	3/70	65/1681	1.10835	0.51498	1	Atr6_2/PDR5/DUR3
MF	GO:0022857	transmembrane transporter activity	7/70	149/1681	1.12819	0.42837	1	Atr6_2/FLC2/PDR5/DUR3/CCC1/Unnamed_1289/SMF1_1
MF	GO:0030234	enzyme regulator activity	4/70	105/1681	0.91483	0.64857	1	MgSsk1/RRD2/GDI1/AHA1
MF	GO:0030554	adenyl nucleotide binding	1/70	25/1681	0.960571	0.65739	1	YTA12_1
MF	GO:0032182	ubiquitin-like protein binding	1/70	17/1681	1.41261	0.51646	1	KOG1
MF	GO:0032549	ribonucleoside binding	1/70	16/1681	1.50089	0.49523	1	TSR1
MF	GO:0032553	ribonucleotide binding	2/70	38/1681	1.26391	0.47545	1	TSR1/YTA12_1
MF	GO:0032555	purine ribonucleotide binding	2/70	36/1681	1.33413	0.44712	1	TSR1/YTA12_1
MF	GO:0032559	adenyl ribonucleotide binding	1/70	20/1681	1.20071	0.57498	1	YTA12_1
MF	GO:0032561	guanyl ribonucleotide binding	1/70	16/1681	1.50089	0.49523	1	TSR1
MF	GO:0033218	amide binding	1/70	19/1681	1.26391	0.55629	1	Unnamed_1007
MF	GO:0035091	phosphatidylinositol binding	1/70	29/1681	0.828079	0.7118	1	CDC10
MF	GO:0035639	purine ribonucleoside triphosphate binding	2/70	35/1681	1.37224	0.43265	1	TSR1/YTA12_1
MF	GO:0042277	peptide binding	1/70	16/1681	1.50089	0.49523	1	Unnamed_1007
MF	GO:0042578	phosphoric ester hydrolase activity	1/70	56/1681	0.428827	0.91131	1	SIT4_2
MF	GO:0042802	identical protein binding	1/70	13/1681	1.84725	0.42591	1	MgSsk1
MF	GO:0043167	ion binding	5/70	138/1681	0.870083	0.69579	1	ALA1/TSR1/YTA12_1/CDC10/cys12
MF	GO:0044877	protein-containing complex binding	5/70	88/1681	1.36445	0.30245	1	Unnamed_0250/SPT16/YTA7/TSR1/HDA1
MF	GO:0046873	metal ion transmembrane transporter activity	1/70	26/1681	0.923626	0.67188	1	CCC1
MF	GO:0046983	protein dimerization activity	1/70	16/1681	1.50089	0.49523	1	MgSsk1
MF	GO:0060090	molecular adaptor activity	1/70	35/1681	0.686122	0.77782	1	KOG1
MF	GO:0060590	ATPase regulator activity	1/70	14/1681	1.71531	0.45	1	AHA1
MF	GO:0061659	ubiquitin-like protein ligase activity	1/70	14/1681	1.71531	0.45	1	TOM1
MF	GO:0070279	vitamin B6 binding	1/70	8/1681	3.00179	0.28894	1	cys12
MF	GO:0090079	translation regulator activity, nucleic acid binding	1/70	29/1681	0.828079	0.7118	1	TEF3
MF	GO:0097159	organic cyclic compound binding	19/70	383/1681	1.19131	0.22561	1	RPN4/ALA1/GUS1/MSN5/GAR1/GCN2/PRP8/ELP1/TSR1/Unnamed_0564/YTA12_1/TEF3/DIP2/UPC2/cys12/RSC8/PUT3/UTP25/ECM16
MF	GO:0097367	carbohydrate derivative binding	2/70	39/1681	1.2315	0.48929	1	TSR1/YTA12_1
MF	GO:0098772	molecular function regulator activity	4/70	106/1681	0.906199	0.65614	1	MgSsk1/RRD2/GDI1/AHA1
MF	GO:0140096	catalytic activity, acting on a protein	11/70	232/1681	1.13861	0.36975	1	SIT4_2/TOM1/GCN2/GCN5/YTA12_1/Unnamed_0769/RRD2/ESA1/srk1/NPR1/Unnamed_1443
MF	GO:0140097	catalytic activity, acting on DNA	1/70	38/1681	0.631955	0.805	1	TOP2
MF	GO:0140098	catalytic activity, acting on RNA	7/70	119/1681	1.41261	0.22204	1	ALA1/SES1/GUS1/HER2/RNY1/ECM16/VAS1
MF	GO:0140110	transcription regulator activity	5/70	73/1681	1.64481	0.18406	1	RPN4/GCN5/Unnamed_0564/UPC2/PUT3
MF	GO:0140640	catalytic activity, acting on a nucleic acid	8/70	151/1681	1.27228	0.28891	1	ALA1/SES1/GUS1/TOP2/HER2/RNY1/ECM16/VAS1
MF	GO:0140657	ATP-dependent activity	7/70	149/1681	1.12819	0.42837	1	TOP2/YTA7/YTA12_1/Atr6_2/TEF3/PDR5/ECM16
MF	GO:0140677	molecular function activator activity	3/70	51/1681	1.41261	0.35779	1	MgSsk1/RRD2/AHA1
MF	GO:1901265	nucleoside phosphate binding	2/70	53/1681	0.906199	0.65798	1	TSR1/YTA12_1
MF	GO:1901363	heterocyclic compound binding	19/70	379/1681	1.20388	0.21094	1	RPN4/ALA1/GUS1/MSN5/GAR1/GCN2/PRP8/ELP1/TSR1/Unnamed_0564/YTA12_1/TEF3/DIP2/UPC2/cys12/RSC8/PUT3/UTP25/ECM16
MF	GO:1901981	phosphatidylinositol phosphate binding	1/70	24/1681	1.0006	0.64228	1	CDC10
MF	GO:1990837	sequence-specific double-stranded DNA binding	3/70	42/1681	1.71531	0.25325	1	RPN4/UPC2/PUT3
CC	GO:0035267	NuA4 histone acetyltransferase complex	3/77	5/1986	15.4753	0.00053	0.00053	ACT1/TRA1/ESA1
CC	GO:0010494	cytoplasmic stress granule	6/77	55/1986	2.8137	0.01781	0.01781	SES1/GUS1/KOG1/MET5/TEF3/Unnamed_1007
CC	GO:0000159	protein phosphatase type 2A complex	2/77	6/1986	8.5974	0.02011	0.02011	SIT4_2/RRD2
CC	GO:0000228	nuclear chromosome	8/77	85/1986	2.4275	0.01517	0.0217	ACT1/TRA1/SPT16/TOP2/Unnamed_0564/ESA1/RSC8/HDA1
CC	GO:0099512	supramolecular fiber	3/77	16/1986	4.83604	0.0218	0.03805	ACT1/URA7/CDC10
CC	GO:0071782	endoplasmic reticulum tubular network	2/77	7/1986	7.3692	0.02746	0.03838	TCB2/YOP1
CC	GO:0046695	SLIK (SAGA-like) complex	2/77	9/1986	5.7316	0.04477	0.04477	TRA1/GCN5
CC	GO:0032040	small-subunit processome	4/77	36/1986	2.8658	0.04806	0.04806	MPP10/DIP2/UTP25/ECM16
CC	GO:0000124	SAGA complex	2/77	10/1986	5.15844	0.05458	0.05458	TRA1/GCN5
CC	GO:1902562	H4 histone acetyltransferase complex	4/77	8/1986	12.8961	0.00013	0.10798	ACT1/TRA1/GCN5/ESA1
CC	GO:0099568	cytoplasmic region	5/77	66/1986	1.95396	0.10939	0.10939	ACT1/TCB2/Unnamed_0769/CDC10/Unnamed_1443
CC	GO:1905368	peptidase complex	5/77	49/1986	2.63186	0.03865	0.14227	TRA1/PUP2/GCN5/YTA12_1/HMG1
CC	GO:0000785	chromatin	8/77	69/1986	2.9904	0.00435	0.171	ACT1/TRA1/SPT16/GCN5/Unnamed_0564/ESA1/RSC8/HDA1
CC	GO:1902494	catalytic complex	19/77	348/1986	1.4082	0.06709	0.1778	SIT4_2/ACT1/Unnamed_0250/TRA1/GAR1/PUP2/GCN5/PRP8/HER2/ELP1/YTA12_1/MET5/FAS1/RRD2/ESA1/ATP1/RSC8/HMG1/HDA1
CC	GO:0000164	protein phosphatase type 1 complex	1/77	5/1986	5.15844	0.17956	0.17956	SIT4_2
CC	GO:0005682	U5 snRNP	1/77	5/1986	5.15844	0.17956	0.17956	PRP8
CC	GO:0005753	mitochondrial proton-transporting ATP synthase complex	1/77	5/1986	5.15844	0.17956	0.17956	ATP1
CC	GO:0005884	actin filament	1/77	5/1986	5.15844	0.17956	0.17956	ACT1
CC	GO:0016586	RSC-type complex	1/77	5/1986	5.15844	0.17956	0.17956	RSC8
CC	GO:0031105	septin complex	1/77	5/1986	5.15844	0.17956	0.17956	CDC10
CC	GO:0032160	septin filament array	1/77	5/1986	5.15844	0.17956	0.17956	CDC10
CC	GO:0033202	DNA helicase complex	1/77	5/1986	5.15844	0.17956	0.17956	ACT1
CC	GO:0034388	Pwp2p-containing subcomplex of 90S preribosome	1/77	5/1986	5.15844	0.17956	0.17956	DIP2
CC	GO:0000812	Swr1 complex	1/77	6/1986	4.2987	0.21145	0.21145	ACT1
CC	GO:0005876	spindle microtubule	1/77	6/1986	4.2987	0.21145	0.21145	CDC10
CC	GO:0030125	clathrin vesicle coat	1/77	6/1986	4.2987	0.21145	0.21145	CHC1
CC	GO:0032541	cortical endoplasmic reticulum	1/77	6/1986	4.2987	0.21145	0.21145	TCB2
CC	GO:0048471	perinuclear region of cytoplasm	1/77	6/1986	4.2987	0.21145	0.21145	UPC2
CC	GO:0005730	nucleolus	10/77	166/1986	1.55375	0.10345	0.21159	SIT4_2/Unnamed_0250/TOM1/MPP10/GAR1/TSR1/DIP2/UTP25/mak16/ECM16
CC	GO:0140535	intracellular protein-containing complex	13/77	215/1986	1.55953	0.06571	0.21216	ACT1/Unnamed_0250/TRA1/PUP2/GCN5/HER2/ELP1/KOG1/MET5/FAS1/ESA1/CDC10/HMG1
CC	GO:0031312	extrinsic component of organelle membrane	2/77	19/1986	2.71497	0.1662	0.24062	HER2/YTA7
CC	GO:0000502	proteasome complex	2/77	32/1986	1.61201	0.35431	0.24204	PUP2/HMG1
CC	GO:0000144	cellular bud neck septin ring	1/77	7/1986	3.6846	0.24212	0.24212	CDC10
CC	GO:0001411	hyphal tip	1/77	7/1986	3.6846	0.24212	0.24212	CDC10
CC	GO:0008023	transcription elongation factor complex	1/77	7/1986	3.6846	0.24212	0.24212	SPT16
CC	GO:0019773	proteasome core complex, alpha-subunit complex	1/77	7/1986	3.6846	0.24212	0.24212	PUP2
CC	GO:0071944	cell periphery	14/77	327/1986	1.10425	0.38684	0.25084	ACT1/TCB2/KOG1/MET5/Unnamed_0769/Atr6_2/TEF3/CDC10/PDR5/YOP1/DUR3/PGI1/NPR1/Unnamed_1443
CC	GO:0034399	nuclear periphery	2/77	25/1986	2.06338	0.2525	0.2525	Unnamed_1007/HMG1
CC	GO:0030479	actin cortical patch	2/77	26/1986	1.98402	0.26714	0.26714	ACT1/Unnamed_1443
CC	GO:0000118	histone deacetylase complex	2/77	14/1986	3.6846	0.09994	0.26925	ACT1/HDA1
CC	GO:0031965	nuclear membrane	1/77	8/1986	3.22403	0.27161	0.27161	Unnamed_1007
CC	GO:0046540	U4/U6 x U5 tri-snRNP complex	1/77	8/1986	3.22403	0.27161	0.27161	PRP8
CC	GO:0071013	catalytic step 2 spliceosome	1/77	8/1986	3.22403	0.27161	0.27161	PRP8
CC	GO:0032153	cell division site	2/77	17/1986	3.03438	0.13877	0.29767	ACT1/CDC10
CC	GO:0033178	proton-transporting two-sector ATPase complex, catalytic domain	1/77	9/1986	2.8658	0.29996	0.29996	ATP1
CC	GO:1990904	ribonucleoprotein complex	15/77	301/1986	1.28533	0.17776	0.32632	SES1/GUS1/MPP10/GAR1/GCN2/PRP8/TSR1/KOG1/MET5/TEF3/Unnamed_1007/DIP2/UTP25/mak16/ECM16
CC	GO:0005736	RNA polymerase I complex	1/77	10/1986	2.57922	0.32723	0.32723	Unnamed_0250
CC	GO:0030428	cell septum	1/77	11/1986	2.34475	0.35344	0.35344	CDC10
CC	GO:0042175	nuclear outer membrane-endoplasmic reticulum membrane network	3/77	109/1986	0.709877	0.80695	0.36052	PUP2/YTA7/HMG1
CC	GO:0030688	preribosome, small subunit precursor	1/77	12/1986	2.14935	0.37865	0.37865	TSR1
CC	GO:0031314	extrinsic component of mitochondrial inner membrane	1/77	12/1986	2.14935	0.37865	0.37865	HER2
CC	GO:0030686	90S preribosome	4/77	64/1986	1.61201	0.2342	0.39653	MPP10/TSR1/DIP2/ECM16
CC	GO:0005732	sno(s)RNA-containing ribonucleoprotein complex	1/77	14/1986	1.8423	0.42619	0.42619	GAR1
CC	GO:0005933	cellular bud	4/77	105/1986	0.98256	0.58984	0.42858	ACT1/TCB2/CDC10/YOP1
CC	GO:0031298	replication fork protection complex	1/77	15/1986	1.71948	0.4486	0.4486	SPT16
CC	GO:0005938	cell cortex	5/77	66/1986	1.95396	0.10939	0.48099	ACT1/TCB2/Unnamed_0769/CDC10/Unnamed_1443
CC	GO:0005829	cytosol	15/77	396/1986	0.976978	0.58799	0.48357	SIT4_2/ACT1/URA7/GCN2/PUP2/GCN5/YTA7/FAS1/VIP1/RNY1/TEF3/GDI1/PGI1/Unnamed_1288/NPR1
CC	GO:0000775	chromosome, centromeric region	1/77	17/1986	1.51719	0.49085	0.49085	GCN5
CC	GO:0042645	mitochondrial nucleoid	1/77	17/1986	1.51719	0.49085	0.49085	ATP1
CC	GO:0000794	condensed nuclear chromosome	1/77	18/1986	1.4329	0.51076	0.51076	TOP2
CC	GO:0030445	yeast-form cell wall	1/77	18/1986	1.4329	0.51076	0.51076	TEF3
CC	GO:0062040	fungal biofilm matrix	1/77	18/1986	1.4329	0.51076	0.51076	PGI1
CC	GO:0005576	extracellular region	2/77	45/1986	1.14632	0.52752	0.52752	RNY1/PGI1
CC	GO:0005775	vacuolar lumen	1/77	19/1986	1.35748	0.5299	0.5299	RNY1
CC	GO:0034515	proteasome storage granule	1/77	20/1986	1.28961	0.5483	0.5483	PUP2
CC	GO:0005628	prospore membrane	1/77	21/1986	1.2282	0.56599	0.56599	CDC10
CC	GO:0005635	nuclear envelope	2/77	31/1986	1.66401	0.33995	0.59598	Unnamed_1007/HMG1
CC	GO:0005811	lipid droplet	1/77	24/1986	1.07468	0.61507	0.61507	FAS1
CC	GO:0140513	nuclear protein-containing complex	10/77	200/1986	1.28961	0.24183	0.61855	ACT1/Unnamed_0250/TRA1/SPT16/MPP10/GAR1/PRP8/DIP2/RSC8/HDA1
CC	GO:0005777	peroxisome	1/77	25/1986	1.03169	0.63017	0.63017	HMG1
CC	GO:0031597	cytosolic proteasome complex	1/77	25/1986	1.03169	0.63017	0.63017	PUP2
CC	GO:0005886	plasma membrane	8/77	220/1986	0.937898	0.63372	0.63372	TCB2/KOG1/Atr6_2/TEF3/PDR5/DUR3/PGI1/NPR1
CC	GO:0043332	mating projection tip	2/77	59/1986	0.874312	0.6766	0.6766	CDC10/Unnamed_1443
CC	GO:0000131	incipient cellular bud site	1/77	29/1986	0.889386	0.68497	0.68497	CDC10
CC	GO:0009986	cell surface	1/77	31/1986	0.832007	0.70928	0.70928	TEF3
CC	GO:0098800	inner mitochondrial membrane protein complex	2/77	41/1986	1.25816	0.4774	0.75857	YTA12_1/ATP1
CC	GO:0005741	mitochondrial outer membrane	1/77	37/1986	0.697087	0.77163	0.77163	cys12
CC	GO:0005654	nucleoplasm	6/77	127/1986	1.21853	0.36966	0.77432	ACT1/TRA1/SPT16/GCN5/ESA1/HDA1
CC	GO:0000324	fungal-type vacuole	6/77	211/1986	0.733428	0.84502	0.77894	URA7/KOG1/MET5/RNY1/CCC1/SMF1_1
CC	GO:0098588	bounding membrane of organelle	6/77	201/1986	0.769917	0.80901	0.79559	CHC1/KOG1/CCC1/cys12/HMG1/SMF1_1
CC	GO:0005934	cellular bud tip	1/77	40/1986	0.644805	0.79765	0.79765	YOP1
CC	GO:0000329	fungal-type vacuole membrane	3/77	109/1986	0.709877	0.80695	0.80695	KOG1/CCC1/SMF1_1
CC	GO:0022626	cytosolic ribosome	2/77	79/1986	0.652967	0.82173	0.82173	GCN2/TEF3
CC	GO:0005794	Golgi apparatus	2/77	96/1986	0.537338	0.89644	0.89644	CCC1/NPR1
CC	GO:0005743	mitochondrial inner membrane	4/77	111/1986	0.929449	0.6348	0.89962	HER2/YTA12_1/ATP1/Unnamed_1289
CC	GO:0005789	endoplasmic reticulum membrane	2/77	98/1986	0.526372	0.90302	0.90302	YTA7/HMG1
CC	GO:0030687	preribosome, large subunit precursor	1/77	62/1986	0.416003	0.91716	0.91716	mak16
CC	GO:0005783	endoplasmic reticulum	7/77	249/1986	0.725082	0.86874	0.93086	TCB2/YTA7/FLC2/YOP1/DUR3/Unnamed_1117/HMG1
CC	GO:0005935	cellular bud neck	2/77	84/1986	0.6141	0.84758	0.95201	ACT1/CDC10
CC	GO:0000123	histone acetyltransferase complex	4/77	17/1986	6.06875	0.00339	1	ACT1/TRA1/GCN5/ESA1
CC	GO:0000322	storage vacuole	6/77	211/1986	0.733428	0.84502	1	URA7/KOG1/MET5/RNY1/CCC1/SMF1_1
CC	GO:0000323	lytic vacuole	6/77	211/1986	0.733428	0.84502	1	URA7/KOG1/MET5/RNY1/CCC1/SMF1_1
CC	GO:0000399	cellular bud neck septin structure	1/77	8/1986	3.22403	0.27161	1	CDC10
CC	GO:0000428	DNA-directed RNA polymerase complex	1/77	53/1986	0.486645	0.88048	1	Unnamed_0250
CC	GO:0000793	condensed chromosome	1/77	23/1986	1.1214	0.59935	1	TOP2
CC	GO:0005618	cell wall	1/77	57/1986	0.452495	0.89843	1	TEF3
CC	GO:0005657	replication fork	1/77	28/1986	0.92115	0.67207	1	SPT16
CC	GO:0005681	spliceosomal complex	1/77	17/1986	1.51719	0.49085	1	PRP8
CC	GO:0005694	chromosome	9/77	120/1986	1.93442	0.03919	1	ACT1/TRA1/SPT16/TOP2/GCN5/Unnamed_0564/ESA1/RSC8/HDA1
CC	GO:0005740	mitochondrial envelope	5/77	175/1986	0.73692	0.82453	1	HER2/YTA12_1/ATP1/cys12/Unnamed_1289
CC	GO:0005759	mitochondrial matrix	1/77	95/1986	0.271497	0.97873	1	ATP1
CC	GO:0005773	vacuole	6/77	219/1986	0.706636	0.86979	1	URA7/KOG1/MET5/RNY1/CCC1/SMF1_1
CC	GO:0005774	vacuolar membrane	3/77	113/1986	0.684749	0.82643	1	KOG1/CCC1/SMF1_1
CC	GO:0005819	spindle	1/77	11/1986	2.34475	0.35344	1	CDC10
CC	GO:0005839	proteasome core complex	1/77	14/1986	1.8423	0.42619	1	PUP2
CC	GO:0005840	ribosome	2/77	115/1986	0.44856	0.94528	1	GCN2/TEF3
CC	GO:0005856	cytoskeleton	3/77	78/1986	0.992008	0.59119	1	ACT1/CDC10/Unnamed_1443
CC	GO:0005874	microtubule	1/77	10/1986	2.57922	0.32723	1	CDC10
CC	GO:0005937	mating projection	2/77	65/1986	0.793606	0.72794	1	CDC10/Unnamed_1443
CC	GO:0005940	septin ring	1/77	12/1986	2.14935	0.37865	1	CDC10
CC	GO:0008287	protein serine/threonine phosphatase complex	2/77	14/1986	3.6846	0.09994	1	SIT4_2/RRD2
CC	GO:0009277	fungal-type cell wall	1/77	57/1986	0.452495	0.89843	1	TEF3
CC	GO:0009295	nucleoid	1/77	17/1986	1.51719	0.49085	1	ATP1
CC	GO:0012505	endomembrane system	11/77	377/1986	0.752558	0.89208	1	TCB2/PUP2/YTA7/FLC2/Unnamed_1007/YOP1/DUR3/Unnamed_1117/CCC1/HMG1/NPR1
CC	GO:0012506	vesicle membrane	1/77	29/1986	0.889386	0.68497	1	CHC1
CC	GO:0015629	actin cytoskeleton	2/77	36/1986	1.4329	0.41055	1	ACT1/Unnamed_1443
CC	GO:0015630	microtubule cytoskeleton	1/77	29/1986	0.889386	0.68497	1	CDC10
CC	GO:0016469	proton-transporting two-sector ATPase complex	1/77	17/1986	1.51719	0.49085	1	ATP1
CC	GO:0019866	organelle inner membrane	4/77	114/1986	0.90499	0.65609	1	HER2/YTA12_1/ATP1/Unnamed_1289
CC	GO:0019867	outer membrane	1/77	37/1986	0.697087	0.77163	1	cys12
CC	GO:0019898	extrinsic component of membrane	2/77	44/1986	1.17237	0.51529	1	HER2/YTA7
CC	GO:0030117	membrane coat	1/77	16/1986	1.61201	0.47014	1	CHC1
CC	GO:0030118	clathrin coat	1/77	6/1986	4.2987	0.21145	1	CHC1
CC	GO:0030120	vesicle coat	1/77	14/1986	1.8423	0.42619	1	CHC1
CC	GO:0030135	coated vesicle	1/77	39/1986	0.661339	0.78932	1	CHC1
CC	GO:0030136	clathrin-coated vesicle	1/77	7/1986	3.6846	0.24212	1	CHC1
CC	GO:0030312	external encapsulating structure	2/77	65/1986	0.793606	0.72794	1	TEF3/PGI1
CC	GO:0030427	site of polarized growth	4/77	121/1986	0.852635	0.70256	1	ACT1/CDC10/YOP1/Unnamed_1443
CC	GO:0030532	small nuclear ribonucleoprotein complex	1/77	10/1986	2.57922	0.32723	1	PRP8
CC	GO:0030659	cytoplasmic vesicle membrane	1/77	29/1986	0.889386	0.68497	1	CHC1
CC	GO:0030662	coated vesicle membrane	1/77	16/1986	1.61201	0.47014	1	CHC1
CC	GO:0030665	clathrin-coated vesicle membrane	1/77	6/1986	4.2987	0.21145	1	CHC1
CC	GO:0030684	preribosome	6/77	131/1986	1.18132	0.39835	1	MPP10/TSR1/DIP2/UTP25/mak16/ECM16
CC	GO:0030863	cortical cytoskeleton	2/77	29/1986	1.77877	0.31098	1	ACT1/Unnamed_1443
CC	GO:0030864	cortical actin cytoskeleton	2/77	28/1986	1.8423	0.2964	1	ACT1/Unnamed_1443
CC	GO:0030880	RNA polymerase complex	1/77	53/1986	0.486645	0.88048	1	Unnamed_0250
CC	GO:0031012	extracellular matrix	1/77	18/1986	1.4329	0.51076	1	PGI1
CC	GO:0031090	organelle membrane	12/77	397/1986	0.779613	0.87306	1	CHC1/HER2/YTA7/KOG1/YTA12_1/Unnamed_1007/ATP1/CCC1/cys12/Unnamed_1289/HMG1/SMF1_1
CC	GO:0031248	protein acetyltransferase complex	4/77	20/1986	5.15844	0.00631	1	ACT1/TRA1/GCN5/ESA1
CC	GO:0031410	cytoplasmic vesicle	1/77	94/1986	0.274385	0.97782	1	CHC1
CC	GO:0031966	mitochondrial membrane	5/77	150/1986	0.85974	0.7047	1	HER2/YTA12_1/ATP1/cys12/Unnamed_1289
CC	GO:0031967	organelle envelope	7/77	205/1986	0.88071	0.69815	1	HER2/YTA12_1/Unnamed_1007/ATP1/cys12/Unnamed_1289/HMG1
CC	GO:0031968	organelle outer membrane	1/77	37/1986	0.697087	0.77163	1	cys12
CC	GO:0031974	membrane-enclosed lumen	23/77	495/1986	1.19843	0.18579	1	SIT4_2/ACT1/Unnamed_0250/TRA1/TOM1/SPT16/MPP10/GAR1/TOP2/GCN5/TSR1/Unnamed_0564/ESA1/RNY1/Unnamed_1007/ATP1/DIP2/RSC8/HMG1/UTP25/HDA1/mak16/ECM16
CC	GO:0031975	envelope	7/77	205/1986	0.88071	0.69815	1	HER2/YTA12_1/Unnamed_1007/ATP1/cys12/Unnamed_1289/HMG1
CC	GO:0031981	nuclear lumen	21/77	344/1986	1.57452	0.01756	1	SIT4_2/ACT1/Unnamed_0250/TRA1/TOM1/SPT16/MPP10/GAR1/TOP2/GCN5/TSR1/Unnamed_0564/ESA1/Unnamed_1007/DIP2/RSC8/HMG1/UTP25/HDA1/mak16/ECM16
CC	GO:0031982	vesicle	1/77	95/1986	0.271497	0.97873	1	CHC1
CC	GO:0031984	organelle subcompartment	4/77	155/1986	0.665605	0.86543	1	TCB2/YTA7/YOP1/HMG1
CC	GO:0032156	septin cytoskeleton	1/77	15/1986	1.71948	0.4486	1	CDC10
CC	GO:0032161	cleavage apparatus septin structure	1/77	8/1986	3.22403	0.27161	1	CDC10
CC	GO:0032993	protein-DNA complex	8/77	91/1986	2.26745	0.0222	1	ACT1/TRA1/SPT16/GCN5/Unnamed_0564/ESA1/RSC8/HDA1
CC	GO:0035770	ribonucleoprotein granule	6/77	65/1986	2.38082	0.03736	1	SES1/GUS1/KOG1/MET5/TEF3/Unnamed_1007
CC	GO:0036464	cytoplasmic ribonucleoprotein granule	6/77	65/1986	2.38082	0.03736	1	SES1/GUS1/KOG1/MET5/TEF3/Unnamed_1007
CC	GO:0042579	microbody	1/77	25/1986	1.03169	0.63017	1	HMG1
CC	GO:0042763	intracellular immature spore	1/77	21/1986	1.2282	0.56599	1	CDC10
CC	GO:0042764	ascospore-type prospore	1/77	21/1986	1.2282	0.56599	1	CDC10
CC	GO:0042995	cell projection	2/77	68/1986	0.758594	0.75096	1	CDC10/Unnamed_1443
CC	GO:0043189	H4/H2A histone acetyltransferase complex	3/77	5/1986	15.4753	0.00053	1	ACT1/TRA1/ESA1
CC	GO:0043233	organelle lumen	23/77	495/1986	1.19843	0.18579	1	SIT4_2/ACT1/Unnamed_0250/TRA1/TOM1/SPT16/MPP10/GAR1/TOP2/GCN5/TSR1/Unnamed_0564/ESA1/RNY1/Unnamed_1007/ATP1/DIP2/RSC8/HMG1/UTP25/HDA1/mak16/ECM16
CC	GO:0043596	nuclear replication fork	1/77	19/1986	1.35748	0.5299	1	SPT16
CC	GO:0045259	proton-transporting ATP synthase complex	1/77	5/1986	5.15844	0.17956	1	ATP1
CC	GO:0048475	coated membrane	1/77	16/1986	1.61201	0.47014	1	CHC1
CC	GO:0051286	cell tip	2/77	61/1986	0.845646	0.69452	1	CDC10/Unnamed_1443
CC	GO:0055029	nuclear DNA-directed RNA polymerase complex	1/77	52/1986	0.496004	0.87553	1	Unnamed_0250
CC	GO:0060187	cell pole	2/77	61/1986	0.845646	0.69452	1	CDC10/Unnamed_1443
CC	GO:0061645	endocytic patch	2/77	26/1986	1.98402	0.26714	1	ACT1/Unnamed_1443
CC	GO:0061695	transferase complex, transferring phosphorus-containing groups	1/77	82/1986	0.314539	0.96355	1	Unnamed_0250
CC	GO:0062039	biofilm matrix	1/77	18/1986	1.4329	0.51076	1	PGI1
CC	GO:0070013	intracellular organelle lumen	23/77	495/1986	1.19843	0.18579	1	SIT4_2/ACT1/Unnamed_0250/TRA1/TOM1/SPT16/MPP10/GAR1/TOP2/GCN5/TSR1/Unnamed_0564/ESA1/RNY1/Unnamed_1007/ATP1/DIP2/RSC8/HMG1/UTP25/HDA1/mak16/ECM16
CC	GO:0070461	SAGA-type complex	2/77	11/1986	4.68949	0.06506	1	TRA1/GCN5
CC	GO:0070603	SWI/SNF superfamily-type complex	2/77	16/1986	3.22403	0.12548	1	ACT1/RSC8
CC	GO:0097346	INO80-type complex	1/77	8/1986	3.22403	0.27161	1	ACT1
CC	GO:0097525	spliceosomal snRNP complex	1/77	10/1986	2.57922	0.32723	1	PRP8
CC	GO:0097526	spliceosomal tri-snRNP complex	1/77	8/1986	3.22403	0.27161	1	PRP8
CC	GO:0097708	intracellular vesicle	1/77	94/1986	0.274385	0.97782	1	CHC1
CC	GO:0098687	chromosomal region	1/77	22/1986	1.17237	0.583	1	GCN5
CC	GO:0098796	membrane protein complex	3/77	135/1986	0.57316	0.9063	1	CHC1/YTA12_1/ATP1
CC	GO:0098798	mitochondrial protein-containing complex	2/77	89/1986	0.5796	0.87003	1	YTA12_1/ATP1
CC	GO:0098827	endoplasmic reticulum subcompartment	4/77	104/1986	0.992008	0.58206	1	TCB2/YTA7/YOP1/HMG1
CC	GO:0098852	lytic vacuole membrane	3/77	109/1986	0.709877	0.80695	1	KOG1/CCC1/SMF1_1
CC	GO:0099080	supramolecular complex	9/77	89/1986	2.6082	0.00632	1	ACT1/SES1/URA7/GUS1/KOG1/MET5/TEF3/CDC10/Unnamed_1007
CC	GO:0099081	supramolecular polymer	3/77	16/1986	4.83604	0.0218	1	ACT1/URA7/CDC10
CC	GO:0099513	polymeric cytoskeletal fiber	2/77	15/1986	3.43896	0.11252	1	ACT1/CDC10
CC	GO:0120025	plasma membrane bounded cell projection	2/77	68/1986	0.758594	0.75096	1	CDC10/Unnamed_1443
CC	GO:0120114	Sm-like protein family complex	1/77	11/1986	2.34475	0.35344	1	PRP8
CC	GO:1902493	acetyltransferase complex	4/77	20/1986	5.15844	0.00631	1	ACT1/TRA1/GCN5/ESA1
CC	GO:1903293	phosphatase complex	2/77	14/1986	3.6846	0.09994	1	SIT4_2/RRD2
CC	GO:1904949	ATPase complex	3/77	40/1986	1.93442	0.2004	1	ACT1/ATP1/RSC8
CC	GO:1905369	endopeptidase complex	2/77	35/1986	1.47384	0.39669	1	PUP2/HMG1
CC	GO:1990234	transferase complex	5/77	159/1986	0.811076	0.75312	1	ACT1/Unnamed_0250/TRA1/GCN5/ESA1

## Sheet: Table S5
Table S5: GO Enrichment Analysis of Genes with Top 0.5% RAiSD Scores Based on Australian Subset
Category	ID	Term	Gene Ratio	Background Ratio	Fold Enrichment	p-value (classic Fisher)	p-value (weight01 Fisher)	Gene Name
BP	GO:0000463	maturation of LSU-rRNA from tricistronic rRNA transcript (SSU-rRNA, 5.8S rRNA, LSU-rRNA)	7/97	30/1972	4.74364	0.00045	0.00045	RRP5/ERB1/NOP4/NSA2/DBP7/DBP9/PRP43
BP	GO:0031396	regulation of protein ubiquitination	3/97	6/1972	10.1649	0.00207	0.00207	RTF1/CDC48/pli1
BP	GO:0033523	histone H2B ubiquitination	2/97	5/1972	8.13196	0.02173	0.02173	RTF1/CDC48
BP	GO:0000480	endonucleolytic cleavage in 5'-ETS of tricistronic rRNA transcript (SSU-rRNA, 5.8S rRNA, LSU-rRNA)	4/97	24/1972	3.38832	0.02738	0.02738	RRP5/UTP20/MPP10/UTP18
BP	GO:0006855	xenobiotic transmembrane transport	5/97	36/1972	2.8236	0.02911	0.02911	Unnamed_0119/MUP3/Unnamed_0407/GAP1_8/PDR5
BP	GO:0000472	endonucleolytic cleavage to generate mature 5'-end of SSU-rRNA from (SSU-rRNA, 5.8S rRNA, LSU-rRNA)	4/97	25/1972	3.25278	0.0314	0.0314	RRP5/UTP20/MPP10/UTP18
BP	GO:0006116	NADH oxidation	2/97	6/1972	6.77663	0.03156	0.03156	GPD1/NDI1
BP	GO:0006409	tRNA export from nucleus	2/97	6/1972	6.77663	0.03156	0.03156	TEF1/MSN5
BP	GO:0006620	post-translational protein targeting to endoplasmic reticulum membrane	2/97	6/1972	6.77663	0.03156	0.03156	KAR2/sgt2
BP	GO:0070478	nuclear-transcribed mRNA catabolic process, 3'-5' exonucleolytic nonsense-mediated decay	2/97	6/1972	6.77663	0.03156	0.03156	SKI2/DIS3
BP	GO:0006606	protein import into nucleus	3/97	15/1972	4.06598	0.03412	0.03412	ACC1/Unnamed_1007/cut15
BP	GO:0032508	DNA duplex unwinding	3/97	15/1972	4.06598	0.03412	0.03412	RAD3/RVB1/DBP9
BP	GO:0031503	protein-containing complex localization	7/97	70/1972	2.03299	0.05292	0.04265	TEF1/MSN5/DIS3/NOG1/cut15/Unnamed_1516/NEW1
BP	GO:0006734	NADH metabolic process	2/97	7/1972	5.80854	0.04278	0.04278	GPD1/NDI1
BP	GO:0043928	exonucleolytic catabolism of deadenylated mRNA	2/97	7/1972	5.80854	0.04278	0.04278	SKI2/DIS3
BP	GO:0071034	CUT catabolic process	2/97	7/1972	5.80854	0.04278	0.04278	DIS3/RRP6
BP	GO:0050000	chromosome localization	2/97	8/1972	5.08247	0.05524	0.04885	CDC48/pli1
BP	GO:0090174	organelle membrane fusion	2/97	23/1972	1.76782	0.31376	0.04923	CDC48/SLY1
BP	GO:0000018	regulation of DNA recombination	2/97	8/1972	5.08247	0.05524	0.05524	TOP2/RAD3
BP	GO:0070481	nuclear-transcribed mRNA catabolic process, non-stop decay	2/97	8/1972	5.08247	0.05524	0.05524	SKI2/DIS3
BP	GO:0071038	nuclear polyadenylation-dependent tRNA catabolic process	2/97	8/1972	5.08247	0.05524	0.05524	DIS3/RRP6
BP	GO:0071051	polyadenylation-dependent snoRNA 3'-end processing	2/97	8/1972	5.08247	0.05524	0.05524	DIS3/RRP6
BP	GO:0008652	amino acid biosynthetic process	5/97	80/1972	1.27062	0.35761	0.05581	ARO3/ILV3/ARG4/SER2/HIS5
BP	GO:0071035	nuclear polyadenylation-dependent rRNA catabolic process	2/97	9/1972	4.51775	0.0688	0.0688	DIS3/RRP6
BP	GO:0009408	response to heat	3/97	45/1972	1.35533	0.38282	0.06978	PSR2/CBK1/sgt2
BP	GO:0000447	endonucleolytic cleavage in ITS1 to separate SSU-rRNA from 5.8S rRNA and LSU-rRNA from tricistronic rRNA transcript (SSU-rRNA, 5.8S rRNA, LSU-rRNA)	4/97	33/1972	2.46423	0.07545	0.07545	RRP5/UTP20/MPP10/UTP18
BP	GO:0006418	tRNA aminoacylation for protein translation	4/97	31/1972	2.62321	0.06247	0.07971	GRS1/CDC60/Unnamed_0983/ILS1
BP	GO:0071166	ribonucleoprotein complex localization	6/97	62/1972	1.96741	0.0806	0.0806	TEF1/MSN5/DIS3/NOG1/Unnamed_1516/NEW1
BP	GO:0006357	regulation of transcription by RNA polymerase II	8/97	165/1972	0.985692	0.57363	0.08156	RTF1/TRA1/SPT16/ELP2/CBK1/MBP1_1/RAD3/RVB1
BP	GO:0044270	cellular nitrogen compound catabolic process	6/97	89/1972	1.37055	0.27092	0.08311	PDC1_2/SKI2/DUR1,2/DIS3/CDC48/RRP6
BP	GO:0000467	exonucleolytic trimming to generate mature 3'-end of 5.8S rRNA from tricistronic rRNA transcript (SSU-rRNA, 5.8S rRNA, LSU-rRNA)	2/97	10/1972	4.06598	0.08331	0.08331	DIS3/RRP6
BP	GO:0071042	nuclear polyadenylation-dependent mRNA catabolic process	2/97	10/1972	4.06598	0.08331	0.08331	DIS3/RRP6
BP	GO:0016573	histone acetylation	3/97	22/1972	2.77226	0.09025	0.09025	TRA1/RVB1/taf6
BP	GO:0046700	heterocycle catabolic process	6/97	90/1972	1.35533	0.27956	0.09842	PDC1_2/SKI2/DUR1,2/DIS3/CDC48/RRP6
BP	GO:0007029	endoplasmic reticulum organization	2/97	12/1972	3.38832	0.11471	0.11471	CDC48/SCS2
BP	GO:0031056	regulation of histone modification	2/97	12/1972	3.38832	0.11471	0.11471	RTF1/CDC48
BP	GO:0070651	nonfunctional rRNA decay	2/97	12/1972	3.38832	0.11471	0.11471	DIS3/CDC48
BP	GO:0000462	maturation of SSU-rRNA from tricistronic rRNA transcript (SSU-rRNA, 5.8S rRNA, LSU-rRNA)	8/97	74/1972	2.19783	0.02625	0.13023	RRP5/UTP20/FUN12/MPP10/sof1/UTP18/ENP2/PRP43
BP	GO:1901361	organic cyclic compound catabolic process	6/97	92/1972	1.32586	0.29704	0.13109	PDC1_2/SKI2/DUR1,2/DIS3/CDC48/RRP6
BP	GO:0006312	mitotic recombination	2/97	13/1972	3.12768	0.13138	0.13138	TOP2/RAD3
BP	GO:0016973	poly(A)+ mRNA export from nucleus	2/97	13/1972	3.12768	0.13138	0.13138	DIS3/NEW1
BP	GO:0015833	peptide transport	14/97	200/1972	1.42309	0.10659	0.13142	PTR2_2/GPD1/ACC1/TEF1/MSN5/KAR2/DIS3/CDC48/Unnamed_1007/NOG1/cut15/Unnamed_1516/NEW1/sgt2
BP	GO:0000466	maturation of 5.8S rRNA from tricistronic rRNA transcript (SSU-rRNA, 5.8S rRNA, LSU-rRNA)	8/97	57/1972	2.85332	0.00574	0.13876	RRP5/UTP20/MPP10/DIS3/NSA2/UTP18/RRP6/PRP43
BP	GO:0006637	acyl-CoA metabolic process	2/97	12/1972	3.38832	0.11471	0.13972	LSC1/HMG1
BP	GO:0032386	regulation of intracellular transport	2/97	15/1972	2.71065	0.16616	0.13993	MSN5/SCS2
BP	GO:0042221	response to chemical	12/97	306/1972	0.797251	0.84712	0.14015	Unnamed_0119/GPD1/MUP3/Unnamed_0407/KAR2/PSR2/CBK1/ERB1/CDC48/GAP1_8/PDR5/GND1
BP	GO:0090305	nucleic acid phosphodiester bond hydrolysis	7/97	89/1972	1.59898	0.14374	0.14374	RRP5/UTP20/MPP10/DIS3/UTP18/RAD3/RRP6
BP	GO:0090407	organophosphate biosynthetic process	5/97	136/1972	0.747423	0.81358	0.14424	PRS1_1/VIP1/ATP1/SCS2/HMG1
BP	GO:0006099	tricarboxylic acid cycle	2/97	14/1972	2.90427	0.14856	0.14856	ACO1/LSC1
BP	GO:0006101	citrate metabolic process	2/97	14/1972	2.90427	0.14856	0.14856	ACO1/LSC1
BP	GO:0006633	fatty acid biosynthetic process	2/97	14/1972	2.90427	0.14856	0.14856	ACC1/FAS1
BP	GO:0032258	cytoplasm to vacuole transport by the Cvt pathway	2/97	14/1972	2.90427	0.14856	0.14856	APR1/VAC8
BP	GO:0034727	piecemeal microautophagy of the nucleus	2/97	14/1972	2.90427	0.14856	0.14856	CDC48/VAC8
BP	GO:0043650	dicarboxylic acid biosynthetic process	2/97	14/1972	2.90427	0.14856	0.14856	ARO3/ADE3
BP	GO:0098655	monoatomic cation transmembrane transport	6/97	86/1972	1.41836	0.24543	0.14911	ALR1/MUP3/FTH1/GAP1_8/ATP1/Unnamed_1103
BP	GO:0006611	protein export from nucleus	6/97	64/1972	1.90593	0.09095	0.14976	TEF1/MSN5/DIS3/NOG1/Unnamed_1516/NEW1
BP	GO:0022618	protein-RNA complex assembly	6/97	76/1972	1.60499	0.16694	0.16555	RRP5/FUN12/RTF1/RVB1/NOG1/Unnamed_1516
BP	GO:0017038	protein import	4/97	45/1972	1.8071	0.17735	0.17735	GPD1/ACC1/Unnamed_1007/cut15
BP	GO:0006275	regulation of DNA replication	2/97	16/1972	2.54124	0.18411	0.18212	SIM1/TOP2
BP	GO:0051304	chromosome separation	2/97	16/1972	2.54124	0.18411	0.18212	TOP2/LTE1
BP	GO:0035303	regulation of dephosphorylation	2/97	24/1972	1.69416	0.33223	0.18281	CDC48/SCS2
BP	GO:1902475	L-alpha-amino acid transmembrane transport	2/97	16/1972	2.54124	0.18411	0.18411	MUP3/GAP1_8
BP	GO:0016999	antibiotic metabolic process	3/97	31/1972	1.96741	0.1932	0.1932	PDC1_2/ACO1/LSC1
BP	GO:0006890	retrograde vesicle-mediated transport, Golgi to endoplasmic reticulum	2/97	17/1972	2.39175	0.20233	0.20233	GLO3/SLY1
BP	GO:0045132	meiotic chromosome segregation	2/97	15/1972	2.71065	0.16616	0.22205	TUB1/TOP2
BP	GO:0070592	cell wall polysaccharide biosynthetic process	2/97	16/1972	2.54124	0.18411	0.22216	MNN2_1/KAR2
BP	GO:0006338	chromatin remodeling	5/97	79/1972	1.2867	0.34757	0.22235	SIM1/SPT16/TOP2/SCS2/RVB1
BP	GO:0006071	glycerol metabolic process	1/97	5/1972	4.06598	0.22311	0.22311	GPD1
BP	GO:0006075	(1->3)-beta-D-glucan biosynthetic process	1/97	5/1972	4.06598	0.22311	0.22311	FKS1
BP	GO:0006544	glycine metabolic process	1/97	5/1972	4.06598	0.22311	0.22311	GCV2
BP	GO:0006558	L-phenylalanine metabolic process	1/97	5/1972	4.06598	0.22311	0.22311	PDC1_2
BP	GO:0006613	cotranslational protein targeting to membrane	1/97	5/1972	4.06598	0.22311	0.22311	KAR2
BP	GO:0007018	microtubule-based movement	1/97	5/1972	4.06598	0.22311	0.22311	TUB1
BP	GO:0009240	isopentenyl diphosphate biosynthetic process	1/97	5/1972	4.06598	0.22311	0.22311	HMG1
BP	GO:0009310	amine catabolic process	1/97	5/1972	4.06598	0.22311	0.22311	PDC1_2
BP	GO:0009396	folic acid-containing compound biosynthetic process	1/97	5/1972	4.06598	0.22311	0.22311	ADE3
BP	GO:0031134	sister chromatid biorientation	1/97	5/1972	4.06598	0.22311	0.22311	CDC48
BP	GO:0031338	regulation of vesicle fusion	1/97	5/1972	4.06598	0.22311	0.22311	SLY1
BP	GO:0031578	mitotic spindle orientation checkpoint signaling	1/97	5/1972	4.06598	0.22311	0.22311	LTE1
BP	GO:0032365	intracellular lipid transport	1/97	5/1972	4.06598	0.22311	0.22311	SCS2
BP	GO:0032447	protein urmylation	1/97	5/1972	4.06598	0.22311	0.22311	ELP2
BP	GO:0034476	U5 snRNA 3'-end processing	1/97	5/1972	4.06598	0.22311	0.22311	RRP6
BP	GO:0042868	antisense RNA metabolic process	1/97	5/1972	4.06598	0.22311	0.22311	RRP6
BP	GO:0042938	dipeptide transport	1/97	5/1972	4.06598	0.22311	0.22311	PTR2_2
BP	GO:0046173	polyol biosynthetic process	1/97	5/1972	4.06598	0.22311	0.22311	VIP1
BP	GO:0070880	fungal-type cell wall beta-glucan biosynthetic process	1/97	5/1972	4.06598	0.22311	0.22311	KAR2
BP	GO:0071031	nuclear mRNA surveillance of mRNA 3'-end processing	1/97	5/1972	4.06598	0.22311	0.22311	RRP6
BP	GO:0071472	cellular response to salt stress	1/97	5/1972	4.06598	0.22311	0.22311	PSR2
BP	GO:1900231	regulation of single-species biofilm formation on inanimate substrate	1/97	5/1972	4.06598	0.22311	0.22311	CBK1
BP	GO:1900442	positive regulation of filamentous growth of a population of unicellular organisms in response to neutral pH	1/97	5/1972	4.06598	0.22311	0.22311	CBK1
BP	GO:1903830	magnesium ion transmembrane transport	1/97	5/1972	4.06598	0.22311	0.22311	ALR1
BP	GO:2000221	negative regulation of pseudohyphal growth	1/97	5/1972	4.06598	0.22311	0.22311	MUM2
BP	GO:2000279	negative regulation of DNA biosynthetic process	1/97	5/1972	4.06598	0.22311	0.22311	CDC48
BP	GO:0042255	ribosome assembly	3/97	47/1972	1.29765	0.41002	0.22326	RRP5/FUN12/Unnamed_1516
BP	GO:0042273	ribosomal large subunit biogenesis	10/97	77/1972	2.64025	0.00364	0.2374	RRP5/ERB1/NOP4/NSA2/DBP7/NOG1/Unnamed_1516/DBP9/PRP43/puf6
BP	GO:0006612	protein targeting to membrane	3/97	14/1972	4.35641	0.02828	0.2576	KAR2/cut15/sgt2
BP	GO:1901606	alpha-amino acid catabolic process	2/97	20/1972	2.03299	0.25791	0.25791	PDC1_2/GCV2
BP	GO:2000220	regulation of pseudohyphal growth	2/97	11/1972	3.69634	0.09865	0.25963	MUM2/Unnamed_1007
BP	GO:0000742	karyogamy involved in conjugation with cellular fusion	1/97	6/1972	3.38832	0.26142	0.26142	KAR2
BP	GO:0006362	transcription elongation by RNA polymerase I	1/97	6/1972	3.38832	0.26142	0.26142	RTF1
BP	GO:0006903	vesicle targeting	1/97	6/1972	3.38832	0.26142	0.26142	GLO3
BP	GO:0007097	nuclear migration	1/97	6/1972	3.38832	0.26142	0.26142	TUB1
BP	GO:0019655	glycolytic fermentation to ethanol	1/97	6/1972	3.38832	0.26142	0.26142	PDC1_2
BP	GO:0019666	nitrogenous compound fermentation	1/97	6/1972	3.38832	0.26142	0.26142	PDC1_2
BP	GO:0019985	translesion synthesis	1/97	6/1972	3.38832	0.26142	0.26142	RPO21
BP	GO:0030705	cytoskeleton-dependent intracellular transport	1/97	6/1972	3.38832	0.26142	0.26142	TUB1
BP	GO:0032527	protein exit from endoplasmic reticulum	1/97	6/1972	3.38832	0.26142	0.26142	CDC48
BP	GO:0036168	filamentous growth of a population of unicellular organisms in response to heat	1/97	6/1972	3.38832	0.26142	0.26142	CBK1
BP	GO:0042135	neurotransmitter catabolic process	1/97	6/1972	3.38832	0.26142	0.26142	GCV2
BP	GO:0046825	regulation of protein export from nucleus	1/97	6/1972	3.38832	0.26142	0.26142	MSN5
BP	GO:0071629	cytoplasm protein quality control by the ubiquitin-proteasome system	1/97	6/1972	3.38832	0.26142	0.26142	CDC48
BP	GO:0071712	ER-associated misfolded protein catabolic process	1/97	6/1972	3.38832	0.26142	0.26142	CDC48
BP	GO:1900182	positive regulation of protein localization to nucleus	1/97	6/1972	3.38832	0.26142	0.26142	CDC48
BP	GO:0046390	ribose phosphate biosynthetic process	2/97	58/1972	0.701031	0.78988	0.26521	PRS1_1/ATP1
BP	GO:0071103	DNA conformation change	5/97	37/1972	2.74728	0.03238	0.26755	SPT16/TOP2/RAD3/RVB1/DBP9
BP	GO:0010501	RNA secondary structure unwinding	2/97	21/1972	1.93618	0.27656	0.27656	DBP7/DBP9
BP	GO:0098662	inorganic cation transmembrane transport	4/97	65/1972	1.25107	0.3985	0.27724	ALR1/FTH1/ATP1/Unnamed_1103
BP	GO:0010556	regulation of macromolecule biosynthetic process	19/97	334/1972	1.15649	0.27653	0.29189	SIM1/FUN12/RTF1/TRA1/SPT16/ELP2/CBK1/TOP2/MBP1_1/SKI2/DIS3/CDC48/IME2/SCS2/RAD3/RVB1/pli1/RRP6/puf6
BP	GO:0019693	ribose phosphate metabolic process	7/97	96/1972	1.48239	0.18927	0.29341	NDI1/PDC1_2/PRS1_1/ATP1/LSC1/HMG1/GND1
BP	GO:0007059	chromosome segregation	5/97	58/1972	1.75258	0.15309	0.29385	TUB1/TOP2/CDC48/pli1/LTE1
BP	GO:0016237	lysosomal microautophagy	3/97	21/1972	2.90427	0.08072	0.29439	APR1/CDC48/VAC8
BP	GO:0006414	translational elongation	2/97	22/1972	1.84817	0.29519	0.29519	TEF1/TEF3
BP	GO:1902275	regulation of chromatin organization	3/97	29/1972	2.10309	0.16814	0.29543	SIM1/RTF1/CDC48
BP	GO:0042790	nucleolar large rRNA transcription by RNA polymerase I	2/97	13/1972	3.12768	0.13138	0.29601	Unnamed_0250/RTF1
BP	GO:0051701	biological process involved in interaction with host	2/97	21/1972	1.93618	0.27656	0.29704	TEF1/ACO1
BP	GO:0019439	aromatic compound catabolic process	5/97	86/1972	1.18197	0.41793	0.29757	PDC1_2/SKI2/DIS3/CDC48/RRP6
BP	GO:0000083	regulation of transcription involved in G1/S transition of mitotic cell cycle	1/97	7/1972	2.90427	0.29786	0.29786	MBP1_1
BP	GO:0000105	histidine biosynthetic process	1/97	7/1972	2.90427	0.29786	0.29786	HIS5
BP	GO:0000947	amino acid catabolic process to alcohol via Ehrlich pathway	1/97	7/1972	2.90427	0.29786	0.29786	PDC1_2
BP	GO:0006591	ornithine metabolic process	1/97	7/1972	2.90427	0.29786	0.29786	ARG4
BP	GO:0006895	Golgi to endosome transport	1/97	7/1972	2.90427	0.29786	0.29786	CHC1
BP	GO:0016556	mRNA modification	1/97	7/1972	2.90427	0.29786	0.29786	MUM2
BP	GO:0030950	establishment or maintenance of actin cytoskeleton polarity	1/97	7/1972	2.90427	0.29786	0.29786	CBK1
BP	GO:0032988	protein-RNA complex disassembly	1/97	7/1972	2.90427	0.29786	0.29786	PRP43
BP	GO:0034475	U4 snRNA 3'-end processing	1/97	7/1972	2.90427	0.29786	0.29786	RRP6
BP	GO:0035268	protein mannosylation	1/97	7/1972	2.90427	0.29786	0.29786	MNN2_1
BP	GO:0044774	mitotic DNA integrity checkpoint signaling	1/97	7/1972	2.90427	0.29786	0.29786	TOP2
BP	GO:0046856	phosphatidylinositol dephosphorylation	1/97	7/1972	2.90427	0.29786	0.29786	SCS2
BP	GO:0051568	histone H3-K4 methylation	1/97	7/1972	2.90427	0.29786	0.29786	RTF1
BP	GO:0052803	imidazole-containing compound metabolic process	1/97	7/1972	2.90427	0.29786	0.29786	HIS5
BP	GO:0061912	selective autophagy	1/97	7/1972	2.90427	0.29786	0.29786	CDC48
BP	GO:1902626	assembly of large subunit precursor of preribosome	1/97	7/1972	2.90427	0.29786	0.29786	NOG1
BP	GO:0045893	positive regulation of DNA-templated transcription	5/97	117/1972	0.868799	0.69495	0.3018	SIM1/RTF1/TRA1/SPT16/MBP1_1
BP	GO:0006364	rRNA processing	18/97	160/1972	2.28711	0.00053	0.30742	RRP5/UTP20/FUN12/Unnamed_0444/MPP10/sof1/ERB1/NOP4/DIS3/NSA2/DBP7/UTP18/ENP2/NOG1/ESF1/DBP9/RRP6/PRP43
BP	GO:0046034	ATP metabolic process	3/97	45/1972	1.35533	0.38282	0.31413	NDI1/PDC1_2/ATP1
BP	GO:0031126	sno(s)RNA 3'-end processing	3/97	16/1972	3.81186	0.04053	0.32791	RTF1/DIS3/RRP6
BP	GO:0017148	negative regulation of translation	4/97	37/1972	2.19783	0.10513	0.32796	SKI2/DIS3/RRP6/puf6
BP	GO:0033044	regulation of chromosome organization	4/97	45/1972	1.8071	0.17735	0.3291	SIM1/RTF1/CDC48/LTE1
BP	GO:0061024	membrane organization	8/97	105/1972	1.54894	0.14015	0.32987	ACC1/CBK1/CDC48/VAC8/GLO3/SCS2/Unnamed_1103/SLY1
BP	GO:0071028	nuclear mRNA surveillance	2/97	13/1972	3.12768	0.13138	0.33037	DIS3/RRP6
BP	GO:0016050	vesicle organization	3/97	45/1972	1.35533	0.38282	0.33201	VAC8/GLO3/SLY1
BP	GO:0006353	DNA-templated transcription termination	2/97	24/1972	1.69416	0.33223	0.33223	GRS1/RTF1
BP	GO:0001505	regulation of neurotransmitter levels	1/97	8/1972	2.54124	0.33252	0.33252	GCV2
BP	GO:0006067	ethanol metabolic process	1/97	8/1972	2.54124	0.33252	0.33252	PDC1_2
BP	GO:0006282	regulation of DNA repair	1/97	8/1972	2.54124	0.33252	0.33252	RTF1
BP	GO:0006568	tryptophan metabolic process	1/97	8/1972	2.54124	0.33252	0.33252	PDC1_2
BP	GO:0006730	one-carbon metabolic process	1/97	8/1972	2.54124	0.33252	0.33252	GCV2
BP	GO:0006835	dicarboxylic acid transport	1/97	8/1972	2.54124	0.33252	0.33252	Unnamed_1103
BP	GO:0006972	hyperosmotic response	1/97	8/1972	2.54124	0.33252	0.33252	GPD1
BP	GO:0009113	purine nucleobase biosynthetic process	1/97	8/1972	2.54124	0.33252	0.33252	ADE3
BP	GO:0019627	urea metabolic process	1/97	8/1972	2.54124	0.33252	0.33252	DUR1,2
BP	GO:0045807	positive regulation of endocytosis	1/97	8/1972	2.54124	0.33252	0.33252	FKS1
BP	GO:0045943	positive regulation of transcription by RNA polymerase I	1/97	8/1972	2.54124	0.33252	0.33252	RTF1
BP	GO:0046618	xenobiotic export from cell	1/97	8/1972	2.54124	0.33252	0.33252	PDR5
BP	GO:0048280	vesicle fusion with Golgi apparatus	1/97	8/1972	2.54124	0.33252	0.33252	SLY1
BP	GO:0070649	formin-nucleated actin cable assembly	1/97	8/1972	2.54124	0.33252	0.33252	fim1
BP	GO:0072348	sulfur compound transport	1/97	8/1972	2.54124	0.33252	0.33252	MUP3
BP	GO:0009167	purine ribonucleoside monophosphate metabolic process	3/97	58/1972	1.05155	0.55102	0.33535	NDI1/PDC1_2/ATP1
BP	GO:0006325	chromatin organization	9/97	114/1972	1.60499	0.10317	0.33758	SIM1/RTF1/TRA1/SPT16/TOP2/CDC48/SCS2/RVB1/taf6
BP	GO:0006405	RNA export from nucleus	6/97	61/1972	1.99966	0.07569	0.33982	TEF1/MSN5/DIS3/NOG1/Unnamed_1516/NEW1
BP	GO:0061025	membrane fusion	4/97	48/1972	1.69416	0.20795	0.34641	CDC48/VAC8/Unnamed_1103/SLY1
BP	GO:0030433	ubiquitin-dependent ERAD pathway	2/97	25/1972	1.62639	0.35055	0.35055	KAR2/CDC48
BP	GO:0048869	cellular developmental process	5/97	127/1972	0.80039	0.76269	0.35522	SIM1/NDI1/FKS1/CBK1/Unnamed_1516
BP	GO:1903046	meiotic cell cycle process	6/97	88/1972	1.38613	0.26234	0.36196	TUB1/FKS1/MUM2/TOP2/IME2/Unnamed_1516
BP	GO:0000819	sister chromatid segregation	4/97	47/1972	1.7302	0.19758	0.36197	TUB1/TOP2/CDC48/LTE1
BP	GO:0000011	vacuole inheritance	1/97	9/1972	2.25888	0.36549	0.36549	VAC8
BP	GO:0006084	acetyl-CoA metabolic process	1/97	9/1972	2.25888	0.36549	0.36549	HMG1
BP	GO:0006098	pentose-phosphate shunt	1/97	9/1972	2.25888	0.36549	0.36549	GND1
BP	GO:0006267	pre-replicative complex assembly involved in nuclear cell cycle DNA replication	1/97	9/1972	2.25888	0.36549	0.36549	Unnamed_0444
BP	GO:0006283	transcription-coupled nucleotide-excision repair	1/97	9/1972	2.25888	0.36549	0.36549	RTF1
BP	GO:0007131	reciprocal meiotic recombination	1/97	9/1972	2.25888	0.36549	0.36549	TOP2
BP	GO:0009082	branched-chain amino acid biosynthetic process	1/97	9/1972	2.25888	0.36549	0.36549	ILV3
BP	GO:0019682	glyceraldehyde-3-phosphate metabolic process	1/97	9/1972	2.25888	0.36549	0.36549	GND1
BP	GO:0035524	proline transmembrane transport	1/97	9/1972	2.25888	0.36549	0.36549	GAP1_8
BP	GO:0043605	amide catabolic process	1/97	9/1972	2.25888	0.36549	0.36549	DUR1,2
BP	GO:0044416	induction by symbiont of host defense response	1/97	9/1972	2.25888	0.36549	0.36549	ACO1
BP	GO:0045815	transcription initiation-coupled chromatin remodeling	1/97	9/1972	2.25888	0.36549	0.36549	SIM1
BP	GO:0048194	Golgi vesicle budding	1/97	9/1972	2.25888	0.36549	0.36549	GLO3
BP	GO:0051348	negative regulation of transferase activity	1/97	9/1972	2.25888	0.36549	0.36549	CDC48
BP	GO:0071248	cellular response to metal ion	1/97	9/1972	2.25888	0.36549	0.36549	CDC48
BP	GO:1901875	positive regulation of post-translational protein modification	1/97	9/1972	2.25888	0.36549	0.36549	CDC48
BP	GO:0031325	positive regulation of cellular metabolic process	11/97	217/1972	1.03055	0.50733	0.36635	SIM1/RTF1/TRA1/SPT16/MBP1_1/SKI2/DIS3/CDC48/RAD3/pli1/RRP6
BP	GO:0000027	ribosomal large subunit assembly	2/97	26/1972	1.56384	0.36871	0.36871	RRP5/Unnamed_1516
BP	GO:0006696	ergosterol biosynthetic process	2/97	26/1972	1.56384	0.36871	0.36871	ERG27/HMG1
BP	GO:0051603	proteolysis involved in protein catabolic process	3/97	100/1972	0.609897	0.88125	0.3734	KAR2/APR1/CDC48
BP	GO:0032968	positive regulation of transcription elongation by RNA polymerase II	2/97	27/1972	1.50592	0.38668	0.38668	RTF1/SPT16
BP	GO:0006261	DNA-templated DNA replication	4/97	53/1972	1.53433	0.26192	0.39394	MUM2/SPT16/Unnamed_0444/TOP2
BP	GO:0010468	regulation of gene expression	17/97	320/1972	1.08003	0.40447	0.3941	SIM1/FUN12/RTF1/TRA1/SPT16/ELP2/CBK1/MBP1_1/SKI2/DIS3/IME2/SCS2/RAD3/RVB1/pli1/RRP6/puf6
BP	GO:0033260	nuclear DNA replication	2/97	19/1972	2.13999	0.23929	0.39504	MUM2/Unnamed_0444
BP	GO:0000422	autophagy of mitochondrion	1/97	10/1972	2.03299	0.39684	0.39684	SIM1
BP	GO:0002183	cytoplasmic translational initiation	1/97	10/1972	2.03299	0.39684	0.39684	FUN12
BP	GO:0006334	nucleosome assembly	1/97	10/1972	2.03299	0.39684	0.39684	SPT16
BP	GO:0008298	intracellular mRNA localization	1/97	10/1972	2.03299	0.39684	0.39684	RRP6
BP	GO:0009073	aromatic amino acid family biosynthetic process	1/97	10/1972	2.03299	0.39684	0.39684	ARO3
BP	GO:0015985	energy coupled proton transport, down electrochemical gradient	1/97	10/1972	2.03299	0.39684	0.39684	ATP1
BP	GO:0015986	proton motive force-driven ATP synthesis	1/97	10/1972	2.03299	0.39684	0.39684	ATP1
BP	GO:0035672	oligopeptide transmembrane transport	1/97	10/1972	2.03299	0.39684	0.39684	PTR2_2
BP	GO:0045143	homologous chromosome segregation	1/97	10/1972	2.03299	0.39684	0.39684	TUB1
BP	GO:0070127	tRNA aminoacylation for mitochondrial protein translation	1/97	10/1972	2.03299	0.39684	0.39684	GRS1
BP	GO:1905269	positive regulation of chromatin organization	1/97	10/1972	2.03299	0.39684	0.39684	CDC48
BP	GO:0042144	vacuole fusion, non-autophagic	2/97	28/1972	1.45214	0.40442	0.40442	VAC8/Unnamed_1103
BP	GO:0042274	ribosomal small subunit biogenesis	9/97	97/1972	1.88628	0.04524	0.41327	RRP5/UTP20/FUN12/MPP10/sof1/UTP18/ENP2/NEW1/PRP43
BP	GO:1903008	organelle disassembly	2/97	21/1972	1.93618	0.27656	0.42494	SIM1/CDC48
BP	GO:0006446	regulation of translational initiation	1/97	11/1972	1.84817	0.42666	0.42666	FUN12
BP	GO:0006526	arginine biosynthetic process	1/97	11/1972	1.84817	0.42666	0.42666	ARG4
BP	GO:0006826	iron ion transport	1/97	11/1972	1.84817	0.42666	0.42666	FTH1
BP	GO:0015824	proline transport	1/97	11/1972	1.84817	0.42666	0.42666	GAP1_8
BP	GO:0032006	regulation of TOR signaling	1/97	11/1972	1.84817	0.42666	0.42666	CDC60
BP	GO:0036244	cellular response to neutral pH	1/97	11/1972	1.84817	0.42666	0.42666	CBK1
BP	GO:0045899	positive regulation of RNA polymerase II transcription preinitiation complex assembly	1/97	11/1972	1.84817	0.42666	0.42666	SPT16
BP	GO:0051054	positive regulation of DNA metabolic process	1/97	11/1972	1.84817	0.42666	0.42666	RAD3
BP	GO:0140056	organelle localization by membrane tethering	1/97	11/1972	1.84817	0.42666	0.42666	VAC8
BP	GO:0031505	fungal-type cell wall organization	6/97	101/1972	1.20772	0.37783	0.42958	SIM1/FKS1/CBK1/PRS1_1/APR1/SUN4
BP	GO:0000054	ribosomal subunit export from nucleus	2/97	30/1972	1.35533	0.43917	0.43917	NOG1/Unnamed_1516
BP	GO:0009060	aerobic respiration	4/97	42/1972	1.93618	0.14849	0.4496	PPA2/NDI1/ACO1/LSC1
BP	GO:0000041	transition metal ion transport	2/97	23/1972	1.76782	0.31376	0.45341	FTH1/Unnamed_1103
BP	GO:0000920	septum digestion after cytokinesis	1/97	12/1972	1.69416	0.45502	0.45502	CBK1
BP	GO:0006415	translational termination	1/97	12/1972	1.69416	0.45502	0.45502	TEF3
BP	GO:0045841	negative regulation of mitotic metaphase/anaphase transition	1/97	12/1972	1.69416	0.45502	0.45502	LTE1
BP	GO:0061077	chaperone-mediated protein folding	1/97	12/1972	1.69416	0.45502	0.45502	cct1
BP	GO:0090329	regulation of DNA-templated DNA replication	1/97	12/1972	1.69416	0.45502	0.45502	TOP2
BP	GO:1902047	polyamine transmembrane transport	1/97	12/1972	1.69416	0.45502	0.45502	GAP1_8
BP	GO:0018205	peptidyl-lysine modification	5/97	46/1972	2.20977	0.0721	0.47324	RTF1/TRA1/RVB1/pli1/taf6
BP	GO:0046496	nicotinamide nucleotide metabolic process	4/97	38/1972	2.13999	0.11328	0.47551	GPD1/NDI1/PDC1_2/GND1
BP	GO:0009272	fungal-type cell wall biogenesis	3/97	40/1972	1.52474	0.31402	0.47955	SIM1/FKS1/KAR2
BP	GO:0051050	positive regulation of transport	2/97	21/1972	1.93618	0.27656	0.4798	FKS1/SLY1
BP	GO:0007031	peroxisome organization	1/97	13/1972	1.56384	0.48199	0.48199	GPD1
BP	GO:0007118	budding cell apical bud growth	1/97	13/1972	1.56384	0.48199	0.48199	CBK1
BP	GO:0009070	serine family amino acid biosynthetic process	1/97	13/1972	1.56384	0.48199	0.48199	SER2
BP	GO:0040020	regulation of meiotic nuclear division	1/97	13/1972	1.56384	0.48199	0.48199	IME2
BP	GO:0060237	regulation of fungal-type cell wall organization	1/97	13/1972	1.56384	0.48199	0.48199	CBK1
BP	GO:1903725	regulation of phospholipid metabolic process	1/97	13/1972	1.56384	0.48199	0.48199	SCS2
BP	GO:0071705	nitrogen compound transport	19/97	284/1972	1.3601	0.09291	0.48727	PTR2_2/GPD1/ACC1/MUP3/TEF1/MSN5/KAR2/APR1/DIS3/CDC48/GAP1_8/VAC8/Unnamed_1007/Unnamed_1103/NOG1/cut15/Unnamed_1516/NEW1/sgt2
BP	GO:0033365	protein localization to organelle	10/97	128/1972	1.58827	0.09321	0.49427	GPD1/ACC1/KAR2/APR1/CDC48/VAC8/Unnamed_1007/cut15/LTE1/sgt2
BP	GO:0065002	intracellular protein transmembrane transport	2/97	34/1972	1.19588	0.50522	0.50522	GPD1/KAR2
BP	GO:0006893	Golgi to plasma membrane transport	1/97	14/1972	1.45214	0.50764	0.50764	Unnamed_0129
BP	GO:0007052	mitotic spindle organization	1/97	14/1972	1.45214	0.50764	0.50764	CDC48
BP	GO:0043666	regulation of phosphoprotein phosphatase activity	1/97	14/1972	1.45214	0.50764	0.50764	CDC48
BP	GO:0032989	cellular component morphogenesis	2/97	39/1972	1.04256	0.58048	0.50852	FKS1/CBK1
BP	GO:0036180	filamentous growth of a population of unicellular organisms in response to biotic stimulus	2/97	35/1972	1.16171	0.52094	0.52094	CBK1/VAC8
BP	GO:0010256	endomembrane system organization	4/97	39/1972	2.08512	0.1217	0.52508	ACC1/CDC48/SCS2/SLY1
BP	GO:1905039	carboxylic acid transmembrane transport	3/97	40/1972	1.52474	0.31402	0.52911	MUP3/GAP1_8/Unnamed_1103
BP	GO:0031334	positive regulation of protein-containing complex assembly	2/97	26/1972	1.56384	0.36871	0.53031	SPT16/SLY1
BP	GO:0051123	RNA polymerase II preinitiation complex assembly	2/97	28/1972	1.45214	0.40442	0.53068	SPT16/taf6
BP	GO:0006366	transcription by RNA polymerase II	10/97	192/1972	1.05885	0.47504	0.53095	RTF1/TRA1/SPT16/ELP2/CBK1/MBP1_1/RPO21/RAD3/RVB1/taf6
BP	GO:0006458	'de novo' protein folding	1/97	15/1972	1.35533	0.53204	0.53204	cct1
BP	GO:0032368	regulation of lipid transport	1/97	15/1972	1.35533	0.53204	0.53204	SCS2
BP	GO:1905268	negative regulation of chromatin organization	1/97	15/1972	1.35533	0.53204	0.53204	SIM1
BP	GO:0051276	chromosome organization	14/97	182/1972	1.56384	0.05718	0.53627	SIM1/TUB1/RTF1/TRA1/SPT16/TOP2/CDC48/SCS2/RAD3/RVB1/LTE1/DBP9/taf6/RRP6
BP	GO:0065009	regulation of molecular function	3/97	164/1972	0.371888	0.99071	0.55334	CDC48/GLO3/LTE1
BP	GO:2001251	negative regulation of chromosome organization	2/97	29/1972	1.40206	0.42193	0.55385	SIM1/LTE1
BP	GO:0000002	mitochondrial genome maintenance	1/97	16/1972	1.27062	0.55523	0.55523	ACO1
BP	GO:0042981	regulation of apoptotic process	1/97	16/1972	1.27062	0.55523	0.55523	NDI1
BP	GO:0090087	regulation of peptide transport	1/97	16/1972	1.27062	0.55523	0.55523	MSN5
BP	GO:0080134	regulation of response to stress	3/97	57/1972	1.06999	0.53898	0.55533	RTF1/CBK1/ACO1
BP	GO:0070925	organelle assembly	4/97	94/1972	0.865102	0.69112	0.5586	RRP5/FUN12/VAC8/Unnamed_1516
BP	GO:0044282	small molecule catabolic process	3/97	52/1972	1.17288	0.47626	0.57622	PDC1_2/DUR1,2/GCV2
BP	GO:0048522	positive regulation of cellular process	15/97	292/1972	1.04434	0.47157	0.57718	SIM1/NDI1/FKS1/RTF1/TRA1/SPT16/CBK1/MBP1_1/SKI2/DIS3/CDC48/RAD3/SLY1/pli1/RRP6
BP	GO:0000028	ribosomal small subunit assembly	1/97	17/1972	1.19588	0.57729	0.57729	RRP5
BP	GO:0006986	response to unfolded protein	1/97	17/1972	1.19588	0.57729	0.57729	KAR2
BP	GO:0030448	hyphal growth	1/97	17/1972	1.19588	0.57729	0.57729	VAC8
BP	GO:0043547	positive regulation of GTPase activity	1/97	17/1972	1.19588	0.57729	0.57729	GLO3
BP	GO:0098656	monoatomic anion transmembrane transport	3/97	61/1972	0.999831	0.58602	0.58602	MUP3/GAP1_8/Unnamed_1103
BP	GO:0005975	carbohydrate metabolic process	6/97	101/1972	1.20772	0.37783	0.59461	GPD1/FKS1/MNN2_1/KAR2/PDC1_2/VIP1
BP	GO:0006289	nucleotide-excision repair	2/97	27/1972	1.50592	0.38668	0.59609	RTF1/RAD3
BP	GO:0048308	organelle inheritance	2/97	27/1972	1.50592	0.38668	0.59609	VAC8/SCS2
BP	GO:0002098	tRNA wobble uridine modification	1/97	18/1972	1.12944	0.59826	0.59826	ELP2
BP	GO:0019646	aerobic electron transport chain	1/97	18/1972	1.12944	0.59826	0.59826	NDI1
BP	GO:0031124	mRNA 3'-end processing	1/97	18/1972	1.12944	0.59826	0.59826	RTF1
BP	GO:0046031	ADP metabolic process	1/97	18/1972	1.12944	0.59826	0.59826	PDC1_2
BP	GO:0006270	DNA replication initiation	1/97	19/1972	1.06999	0.6182	0.6182	Unnamed_0444
BP	GO:0030476	ascospore wall assembly	1/97	19/1972	1.06999	0.6182	0.6182	FKS1
BP	GO:0042775	mitochondrial ATP synthesis coupled electron transport	1/97	19/1972	1.06999	0.6182	0.6182	NDI1
BP	GO:0019438	aromatic compound biosynthetic process	19/97	384/1972	1.00591	0.53106	0.61838	SIM1/Unnamed_0250/GRS1/RTF1/TRA1/ARO3/SPT16/ELP2/ADE3/CBK1/MBP1_1/RPO21/CDC48/ATP1/SCS2/RAD3/RVB1/HIS5/taf6
BP	GO:0044703	multi-organism reproductive process	3/97	64/1972	0.952964	0.61927	0.61927	FKS1/KAR2/Unnamed_1516
BP	GO:0009063	amino acid catabolic process	2/97	27/1972	1.50592	0.38668	0.6346	PDC1_2/GCV2
BP	GO:0016311	dephosphorylation	4/97	78/1972	1.04256	0.5416	0.63663	PSR2/CDC48/SCS2/SER2
BP	GO:0008361	regulation of cell size	1/97	20/1972	1.01649	0.63717	0.63717	FKS1
BP	GO:0046148	pigment biosynthetic process	1/97	20/1972	1.01649	0.63717	0.63717	ADE3
BP	GO:1901565	organonitrogen compound catabolic process	6/97	156/1972	0.781919	0.79513	0.6443	KAR2/PDC1_2/APR1/DUR1,2/CDC48/GCV2
BP	GO:0006468	protein phosphorylation	4/97	122/1972	0.666554	0.86386	0.64574	RTF1/CBK1/IME2/RAD3
BP	GO:0019725	cellular homeostasis	2/97	115/1972	0.353563	0.98145	0.65198	Unnamed_0119/GPD1
BP	GO:0006271	DNA strand elongation involved in DNA replication	1/97	21/1972	0.96809	0.6552	0.6552	TOP2
BP	GO:0031400	negative regulation of protein modification process	1/97	21/1972	0.96809	0.6552	0.6552	pli1
BP	GO:0006897	endocytosis	3/97	58/1972	1.05155	0.55102	0.66907	FKS1/CHC1/FTH1
BP	GO:0071470	cellular response to osmotic stress	2/97	27/1972	1.50592	0.38668	0.66941	GPD1/PSR2
BP	GO:0016310	phosphorylation	7/97	193/1972	0.737354	0.85466	0.6769	NDI1/RTF1/TRA1/CBK1/VIP1/IME2/RAD3
BP	GO:0051641	cellular localization	24/97	398/1972	1.22592	0.15438	0.68223	TUB1/Unnamed_0129/GPD1/ACC1/TEF1/CHC1/MSN5/KAR2/APR1/DIS3/CDC48/VAC8/Unnamed_1007/GLO3/SCS2/SLY1/NOG1/pli1/cut15/LTE1/Unnamed_1516/NEW1/RRP6/sgt2
BP	GO:0032984	protein-containing complex disassembly	3/97	41/1972	1.48755	0.32781	0.68431	CDC48/TEF3/PRP43
BP	GO:0000070	mitotic sister chromatid segregation	2/97	36/1972	1.12944	0.53634	0.68725	TUB1/LTE1
BP	GO:0030437	ascospore formation	2/97	42/1972	0.96809	0.62151	0.6884	FKS1/Unnamed_1516
BP	GO:0016192	vesicle-mediated transport	7/97	168/1972	0.847079	0.73571	0.69347	Unnamed_0129/FKS1/CHC1/FTH1/GLO3/SLY1/LTE1
BP	GO:0006997	nucleus organization	2/97	30/1972	1.35533	0.43917	0.70144	ACC1/KAR2
BP	GO:0006090	pyruvate metabolic process	1/97	24/1972	0.847079	0.70413	0.70413	PDC1_2
BP	GO:0006888	endoplasmic reticulum to Golgi vesicle-mediated transport	2/97	50/1972	0.813196	0.71586	0.71586	GLO3/SLY1
BP	GO:0034728	nucleosome organization	2/97	35/1972	1.16171	0.52094	0.71695	SPT16/RVB1
BP	GO:0000398	mRNA splicing, via spliceosome	1/97	25/1972	0.813196	0.71887	0.71887	PRP43
BP	GO:0044038	cell wall macromolecule biosynthetic process	1/97	25/1972	0.813196	0.71887	0.71887	KAR2
BP	GO:0035556	intracellular signal transduction	5/97	129/1972	0.787981	0.7748	0.73099	CBK1/TOP2/CDC60/IME2/LTE1
BP	GO:0070887	cellular response to chemical stimulus	6/97	217/1972	0.562117	0.96606	0.75011	GPD1/PSR2/CBK1/ERB1/CDC48/GND1
BP	GO:0001510	RNA methylation	1/97	28/1972	0.726068	0.75885	0.75885	MUM2
BP	GO:0010628	positive regulation of gene expression	6/97	137/1972	0.89036	0.67927	0.76435	SIM1/RTF1/TRA1/SPT16/MBP1_1/pli1
BP	GO:0043604	amide biosynthetic process	13/97	263/1972	1.0049	0.5398	0.76922	FUN12/TEF1/GRS1/ADE3/SKI2/CDC60/DIS3/TEF3/Unnamed_0983/ILS1/RSM25/RRP6/puf6
BP	GO:0010638	positive regulation of organelle organization	2/97	40/1972	1.01649	0.59451	0.76924	CDC48/SLY1
BP	GO:0044743	protein transmembrane import into intracellular organelle	1/97	29/1972	0.701031	0.77088	0.77088	GPD1
BP	GO:0031324	negative regulation of cellular metabolic process	8/97	208/1972	0.781919	0.82156	0.77811	RTF1/SKI2/DIS3/CDC48/SCS2/pli1/RRP6/puf6
BP	GO:0000902	cell morphogenesis	1/97	30/1972	0.677663	0.78232	0.78232	CBK1
BP	GO:0006006	glucose metabolic process	1/97	30/1972	0.677663	0.78232	0.78232	PDC1_2
BP	GO:0018105	peptidyl-serine phosphorylation	1/97	30/1972	0.677663	0.78232	0.78232	CBK1
BP	GO:0009267	cellular response to starvation	2/97	58/1972	0.701031	0.78988	0.78988	CBK1/APR1
BP	GO:0006470	protein dephosphorylation	2/97	48/1972	0.847079	0.69428	0.79264	PSR2/CDC48
BP	GO:1901362	organic cyclic compound biosynthetic process	21/97	429/1972	0.99517	0.55197	0.81184	SIM1/Unnamed_0250/GRS1/RTF1/TRA1/ARO3/SPT16/ELP2/ADE3/CBK1/MBP1_1/RPO21/CDC48/ATP1/SCS2/RAD3/RVB1/ERG27/HMG1/HIS5/taf6
BP	GO:0001934	positive regulation of protein phosphorylation	1/97	33/1972	0.616057	0.81335	0.81335	RTF1
BP	GO:0009168	purine ribonucleoside monophosphate biosynthetic process	1/97	34/1972	0.597938	0.82269	0.82269	ATP1
BP	GO:0016236	macroautophagy	2/97	42/1972	0.96809	0.62151	0.82947	CDC48/VAC8
BP	GO:0006605	protein targeting	6/97	81/1972	1.50592	0.20477	0.83098	GPD1/KAR2/APR1/VAC8/cut15/sgt2
BP	GO:0034605	cellular response to heat	1/97	35/1972	0.580854	0.83156	0.83156	CBK1
BP	GO:0036170	filamentous growth of a population of unicellular organisms in response to starvation	1/97	36/1972	0.564719	0.84	0.84	CBK1
BP	GO:1901607	alpha-amino acid biosynthetic process	3/97	72/1972	0.847079	0.69897	0.8472	ARG4/SER2/HIS5
BP	GO:0045892	negative regulation of DNA-templated transcription	2/97	93/1972	0.437202	0.95047	0.85347	RTF1/SCS2
BP	GO:0018130	heterocycle biosynthetic process	18/97	396/1972	0.924086	0.69022	0.85842	SIM1/Unnamed_0250/GRS1/RTF1/TRA1/SPT16/ELP2/ADE3/CBK1/MBP1_1/RPO21/CDC48/ATP1/SCS2/RAD3/RVB1/HIS5/taf6
BP	GO:0032543	mitochondrial translation	2/97	50/1972	0.813196	0.71586	0.86833	GRS1/RSM25
BP	GO:0045944	positive regulation of transcription by RNA polymerase II	4/97	107/1972	0.759996	0.78498	0.87865	RTF1/TRA1/SPT16/MBP1_1
BP	GO:0000747	conjugation with cellular fusion	2/97	48/1972	0.847079	0.69428	0.88062	KAR2/Unnamed_1516
BP	GO:0007163	establishment or maintenance of cell polarity	2/97	50/1972	0.813196	0.71586	0.88671	CBK1/SCS2
BP	GO:0045814	negative regulation of gene expression, epigenetic	1/97	45/1972	0.451775	0.89936	0.89936	SCS2
BP	GO:0008654	phospholipid biosynthetic process	2/97	59/1972	0.689149	0.79784	0.93543	SCS2/HMG1
BP	GO:0000122	negative regulation of transcription by RNA polymerase II	1/97	56/1972	0.363034	0.94306	0.94306	RTF1
BP	GO:0006281	DNA repair	4/97	96/1972	0.847079	0.7072	0.94684	RTF1/TRA1/RPO21/RAD3
BP	GO:0030003	intracellular monoatomic cation homeostasis	1/97	65/1972	0.312768	0.96436	0.96436	Unnamed_0119
BP	GO:0034599	cellular response to oxidative stress	1/97	66/1972	0.308029	0.96618	0.96618	GND1
BP	GO:0007005	mitochondrion organization	3/97	128/1972	0.476482	0.95871	0.99473	SIM1/ACO1/SUN4
BP	GO:0044248	cellular catabolic process	11/97	305/1972	0.733209	0.90694	0.99649	SIM1/KAR2/PDC1_2/SKI2/APR1/DUR1,2/DIS3/CDC48/VAC8/GCV2/RRP6
BP	GO:0065008	regulation of biological quality	7/97	251/1972	0.566969	0.97359	0.99907	Unnamed_0119/GPD1/FKS1/SKI2/DIS3/GCV2/RRP6
BP	GO:0000003	reproduction	8/97	182/1972	0.893622	0.68753	1	TUB1/FKS1/MUM2/KAR2/CBK1/TOP2/IME2/Unnamed_1516
BP	GO:0000075	cell cycle checkpoint signaling	2/97	33/1972	1.23211	0.48917	1	TOP2/LTE1
BP	GO:0000082	G1/S transition of mitotic cell cycle	1/97	27/1972	0.752959	0.74619	1	MBP1_1
BP	GO:0000184	nuclear-transcribed mRNA catabolic process, nonsense-mediated decay	2/97	10/1972	4.06598	0.08331	1	SKI2/DIS3
BP	GO:0000226	microtubule cytoskeleton organization	1/97	31/1972	0.655803	0.79319	1	CDC48
BP	GO:0000271	polysaccharide biosynthetic process	3/97	27/1972	2.25888	0.14416	1	FKS1/MNN2_1/KAR2
BP	GO:0000278	mitotic cell cycle	5/97	138/1972	0.73659	0.82364	1	TUB1/TOP2/MBP1_1/CDC48/LTE1
BP	GO:0000280	nuclear division	4/97	75/1972	1.08426	0.50988	1	TUB1/TOP2/IME2/LTE1
BP	GO:0000288	nuclear-transcribed mRNA catabolic process, deadenylation-dependent decay	2/97	22/1972	1.84817	0.29519	1	SKI2/DIS3
BP	GO:0000291	nuclear-transcribed mRNA catabolic process, exonucleolytic	2/97	8/1972	5.08247	0.05524	1	SKI2/DIS3
BP	GO:0000375	RNA splicing, via transesterification reactions	1/97	27/1972	0.752959	0.74619	1	PRP43
BP	GO:0000377	RNA splicing, via transesterification reactions with bulged adenosine as nucleophile	1/97	25/1972	0.813196	0.71887	1	PRP43
BP	GO:0000460	maturation of 5.8S rRNA	8/97	58/1972	2.80412	0.00639	1	RRP5/UTP20/MPP10/DIS3/NSA2/UTP18/RRP6/PRP43
BP	GO:0000470	maturation of LSU-rRNA	7/97	36/1972	3.95304	0.00145	1	RRP5/ERB1/NOP4/NSA2/DBP7/DBP9/PRP43
BP	GO:0000479	endonucleolytic cleavage of tricistronic rRNA transcript (SSU-rRNA, 5.8S rRNA, LSU-rRNA)	4/97	38/1972	2.13999	0.11328	1	RRP5/UTP20/MPP10/UTP18
BP	GO:0000731	DNA synthesis involved in DNA repair	1/97	7/1972	2.90427	0.29786	1	RPO21
BP	GO:0000741	karyogamy	1/97	6/1972	3.38832	0.26142	1	KAR2
BP	GO:0000955	amino acid catabolic process via Ehrlich pathway	1/97	7/1972	2.90427	0.29786	1	PDC1_2
BP	GO:0000956	nuclear-transcribed mRNA catabolic process	3/97	42/1972	1.45214	0.3416	1	SKI2/DIS3/RRP6
BP	GO:0000959	mitochondrial RNA metabolic process	1/97	17/1972	1.19588	0.57729	1	GRS1
BP	GO:0000966	RNA 5'-end processing	4/97	27/1972	3.01184	0.04043	1	RRP5/UTP20/MPP10/UTP18
BP	GO:0000967	rRNA 5'-end processing	4/97	26/1972	3.12768	0.03575	1	RRP5/UTP20/MPP10/UTP18
BP	GO:0001100	negative regulation of exit from mitosis	1/97	8/1972	2.54124	0.33252	1	LTE1
BP	GO:0001558	regulation of cell growth	2/97	26/1972	1.56384	0.36871	1	MUM2/Unnamed_1007
BP	GO:0001932	regulation of protein phosphorylation	1/97	55/1972	0.369634	0.94003	1	RTF1
BP	GO:0002097	tRNA wobble base modification	1/97	20/1972	1.01649	0.63717	1	ELP2
BP	GO:0002181	cytoplasmic translation	1/97	99/1972	0.205352	0.99406	1	FUN12
BP	GO:0003006	developmental process involved in reproduction	2/97	57/1972	0.71333	0.78164	1	FKS1/Unnamed_1516
BP	GO:0003333	amino acid transmembrane transport	2/97	25/1972	1.62639	0.35055	1	MUP3/GAP1_8
BP	GO:0005976	polysaccharide metabolic process	3/97	36/1972	1.69416	0.25923	1	FKS1/MNN2_1/KAR2
BP	GO:0005996	monosaccharide metabolic process	1/97	43/1972	0.472788	0.88841	1	PDC1_2
BP	GO:0006066	alcohol metabolic process	5/97	57/1972	1.78332	0.14524	1	GPD1/PDC1_2/VIP1/ERG27/HMG1
BP	GO:0006074	(1->3)-beta-D-glucan metabolic process	1/97	6/1972	3.38832	0.26142	1	FKS1
BP	GO:0006081	cellular aldehyde metabolic process	1/97	18/1972	1.12944	0.59826	1	GND1
BP	GO:0006082	organic acid metabolic process	16/97	229/1972	1.42043	0.08845	1	ACC1/GRS1/ARO3/ADE3/ILV3/PDC1_2/FAS1/CDC60/Unnamed_0983/ARG4/ILS1/SER2/ACO1/LSC1/HIS5/GCV2
BP	GO:0006091	generation of precursor metabolites and energy	6/97	102/1972	1.19588	0.38691	1	PPA2/NDI1/PDC1_2/ACO1/LSC1/GND1
BP	GO:0006113	fermentation	1/97	8/1972	2.54124	0.33252	1	PDC1_2
BP	GO:0006119	oxidative phosphorylation	1/97	19/1972	1.06999	0.6182	1	NDI1
BP	GO:0006144	purine nucleobase metabolic process	1/97	13/1972	1.56384	0.48199	1	ADE3
BP	GO:0006163	purine nucleotide metabolic process	7/97	98/1972	1.45214	0.20328	1	GPD1/NDI1/PDC1_2/ATP1/LSC1/HMG1/GND1
BP	GO:0006164	purine nucleotide biosynthetic process	1/97	53/1972	0.383583	0.93347	1	ATP1
BP	GO:0006259	DNA metabolic process	10/97	152/1972	1.33749	0.20904	1	SIM1/RTF1/TRA1/MUM2/SPT16/Unnamed_0444/TOP2/RPO21/CDC48/RAD3
BP	GO:0006260	DNA replication	5/97	59/1972	1.72287	0.16112	1	SIM1/MUM2/SPT16/Unnamed_0444/TOP2
BP	GO:0006301	postreplication repair	1/97	9/1972	2.25888	0.36549	1	RPO21
BP	GO:0006310	DNA recombination	2/97	45/1972	0.903551	0.65942	1	TOP2/RAD3
BP	GO:0006351	DNA-templated transcription	14/97	259/1972	1.09891	0.39492	1	SIM1/Unnamed_0250/GRS1/RTF1/TRA1/SPT16/ELP2/CBK1/MBP1_1/RPO21/SCS2/RAD3/RVB1/taf6
BP	GO:0006352	DNA-templated transcription initiation	2/97	41/1972	0.991702	0.60818	1	SPT16/taf6
BP	GO:0006354	DNA-templated transcription elongation	2/97	45/1972	0.903551	0.65942	1	RTF1/SPT16
BP	GO:0006355	regulation of DNA-templated transcription	10/97	221/1972	0.919905	0.66296	1	SIM1/RTF1/TRA1/SPT16/ELP2/CBK1/MBP1_1/SCS2/RAD3/RVB1
BP	GO:0006356	regulation of transcription by RNA polymerase I	1/97	13/1972	1.56384	0.48199	1	RTF1
BP	GO:0006360	transcription by RNA polymerase I	2/97	33/1972	1.23211	0.48917	1	Unnamed_0250/RTF1
BP	GO:0006367	transcription initiation at RNA polymerase II promoter	2/97	38/1972	1.06999	0.56611	1	SPT16/taf6
BP	GO:0006368	transcription elongation by RNA polymerase II	2/97	43/1972	0.945577	0.63449	1	RTF1/SPT16
BP	GO:0006396	RNA processing	20/97	255/1972	1.5945	0.01972	1	RRP5/UTP20/FUN12/RTF1/ELP2/Unnamed_0444/MPP10/sof1/ERB1/NOP4/DIS3/NSA2/DBP7/UTP18/ENP2/NOG1/ESF1/DBP9/RRP6/PRP43
BP	GO:0006397	mRNA processing	2/97	44/1972	0.924086	0.64713	1	RTF1/PRP43
BP	GO:0006399	tRNA metabolic process	7/97	113/1972	1.25937	0.31892	1	GRS1/ELP2/CDC60/DIS3/Unnamed_0983/ILS1/RRP6
BP	GO:0006400	tRNA modification	1/97	52/1972	0.39096	0.92993	1	ELP2
BP	GO:0006401	RNA catabolic process	4/97	60/1972	1.35533	0.34117	1	SKI2/DIS3/CDC48/RRP6
BP	GO:0006402	mRNA catabolic process	3/97	47/1972	1.29765	0.41002	1	SKI2/DIS3/RRP6
BP	GO:0006403	RNA localization	7/97	74/1972	1.9231	0.06778	1	TEF1/MSN5/DIS3/NOG1/Unnamed_1516/NEW1/RRP6
BP	GO:0006406	mRNA export from nucleus	2/97	23/1972	1.76782	0.31376	1	DIS3/NEW1
BP	GO:0006412	translation	12/97	230/1972	1.06069	0.46094	1	FUN12/TEF1/GRS1/SKI2/CDC60/DIS3/TEF3/Unnamed_0983/ILS1/RSM25/RRP6/puf6
BP	GO:0006413	translational initiation	1/97	25/1972	0.813196	0.71887	1	FUN12
BP	GO:0006417	regulation of translation	5/97	68/1972	1.49485	0.24015	1	FUN12/SKI2/DIS3/RRP6/puf6
BP	GO:0006457	protein folding	1/97	48/1972	0.42354	0.91381	1	cct1
BP	GO:0006473	protein acetylation	3/97	26/1972	2.34576	0.13263	1	TRA1/RVB1/taf6
BP	GO:0006475	internal protein amino acid acetylation	3/97	22/1972	2.77226	0.09025	1	TRA1/RVB1/taf6
BP	GO:0006479	protein methylation	1/97	22/1972	0.924086	0.67234	1	RTF1
BP	GO:0006486	protein glycosylation	1/97	37/1972	0.549457	0.84801	1	MNN2_1
BP	GO:0006508	proteolysis	3/97	146/1972	0.417738	0.98009	1	KAR2/APR1/CDC48
BP	GO:0006511	ubiquitin-dependent protein catabolic process	2/97	80/1972	0.508247	0.9136	1	KAR2/CDC48
BP	GO:0006515	protein quality control for misfolded or incompletely synthesized proteins	1/97	18/1972	1.12944	0.59826	1	CDC48
BP	GO:0006518	peptide metabolic process	12/97	254/1972	0.960468	0.60895	1	FUN12/TEF1/GRS1/SKI2/CDC60/DIS3/TEF3/Unnamed_0983/ILS1/RSM25/RRP6/puf6
BP	GO:0006520	amino acid metabolic process	11/97	148/1972	1.51101	0.10557	1	GRS1/ARO3/ILV3/PDC1_2/CDC60/Unnamed_0983/ARG4/ILS1/SER2/HIS5/GCV2
BP	GO:0006525	arginine metabolic process	1/97	13/1972	1.56384	0.48199	1	ARG4
BP	GO:0006547	histidine metabolic process	1/97	7/1972	2.90427	0.29786	1	HIS5
BP	GO:0006575	cellular modified amino acid metabolic process	1/97	29/1972	0.701031	0.77088	1	ADE3
BP	GO:0006576	biogenic amine metabolic process	1/97	8/1972	2.54124	0.33252	1	PDC1_2
BP	GO:0006586	indolalkylamine metabolic process	1/97	8/1972	2.54124	0.33252	1	PDC1_2
BP	GO:0006623	protein targeting to vacuole	2/97	30/1972	1.35533	0.43917	1	APR1/VAC8
BP	GO:0006629	lipid metabolic process	5/97	158/1972	0.643351	0.90218	1	ACC1/FAS1/SCS2/ERG27/HMG1
BP	GO:0006631	fatty acid metabolic process	2/97	24/1972	1.69416	0.33223	1	ACC1/FAS1
BP	GO:0006644	phospholipid metabolic process	2/97	77/1972	0.528049	0.90206	1	SCS2/HMG1
BP	GO:0006650	glycerophospholipid metabolic process	1/97	56/1972	0.363034	0.94306	1	SCS2
BP	GO:0006694	steroid biosynthetic process	2/97	31/1972	1.31161	0.45613	1	ERG27/HMG1
BP	GO:0006720	isoprenoid metabolic process	1/97	15/1972	1.35533	0.53204	1	HMG1
BP	GO:0006739	NADP metabolic process	1/97	15/1972	1.35533	0.53204	1	GND1
BP	GO:0006740	NADPH regeneration	1/97	12/1972	1.69416	0.45502	1	GND1
BP	GO:0006753	nucleoside phosphate metabolic process	7/97	119/1972	1.19588	0.36847	1	GPD1/NDI1/PDC1_2/ATP1/LSC1/HMG1/GND1
BP	GO:0006754	ATP biosynthetic process	1/97	22/1972	0.924086	0.67234	1	ATP1
BP	GO:0006760	folic acid-containing compound metabolic process	1/97	5/1972	4.06598	0.22311	1	ADE3
BP	GO:0006790	sulfur compound metabolic process	2/97	67/1972	0.606863	0.85257	1	LSC1/HMG1
BP	GO:0006793	phosphorus metabolic process	18/97	402/1972	0.910294	0.71636	1	GPD1/NDI1/RTF1/TRA1/PSR2/CBK1/PDC1_2/PRS1_1/VIP1/CDC48/IME2/ATP1/SCS2/SER2/RAD3/LSC1/HMG1/GND1
BP	GO:0006796	phosphate-containing compound metabolic process	18/97	393/1972	0.93114	0.67669	1	GPD1/NDI1/RTF1/TRA1/PSR2/CBK1/PDC1_2/PRS1_1/VIP1/CDC48/IME2/ATP1/SCS2/SER2/RAD3/LSC1/HMG1/GND1
BP	GO:0006811	monoatomic ion transport	6/97	177/1972	0.689149	0.88323	1	ALR1/MUP3/FTH1/GAP1_8/ATP1/Unnamed_1103
BP	GO:0006812	monoatomic cation transport	6/97	104/1972	1.17288	0.40509	1	ALR1/MUP3/FTH1/GAP1_8/ATP1/Unnamed_1103
BP	GO:0006820	monoatomic anion transport	3/97	101/1972	0.603858	0.88543	1	MUP3/GAP1_8/Unnamed_1103
BP	GO:0006857	oligopeptide transport	1/97	14/1972	1.45214	0.50764	1	PTR2_2
BP	GO:0006865	amino acid transport	2/97	28/1972	1.45214	0.40442	1	MUP3/GAP1_8
BP	GO:0006869	lipid transport	1/97	37/1972	0.549457	0.84801	1	SCS2
BP	GO:0006873	intracellular monoatomic ion homeostasis	1/97	73/1972	0.278492	0.97655	1	Unnamed_0119
BP	GO:0006886	intracellular protein transport	15/97	181/1972	1.6848	0.02776	1	GPD1/ACC1/TEF1/MSN5/KAR2/APR1/DIS3/CDC48/VAC8/Unnamed_1007/NOG1/cut15/Unnamed_1516/NEW1/sgt2
BP	GO:0006892	post-Golgi vesicle-mediated transport	2/97	31/1972	1.31161	0.45613	1	Unnamed_0129/CHC1
BP	GO:0006900	vesicle budding from membrane	1/97	16/1972	1.27062	0.55523	1	GLO3
BP	GO:0006906	vesicle fusion	1/97	22/1972	0.924086	0.67234	1	SLY1
BP	GO:0006913	nucleocytoplasmic transport	9/97	81/1972	2.25888	0.01585	1	ACC1/TEF1/MSN5/DIS3/Unnamed_1007/NOG1/cut15/Unnamed_1516/NEW1
BP	GO:0006914	autophagy	4/97	69/1972	1.17854	0.44387	1	SIM1/APR1/CDC48/VAC8
BP	GO:0006915	apoptotic process	1/97	25/1972	0.813196	0.71887	1	NDI1
BP	GO:0006950	response to stress	13/97	336/1972	0.786573	0.86953	1	GPD1/RTF1/TRA1/KAR2/PSR2/CBK1/APR1/RPO21/CDC48/ACO1/RAD3/GND1/sgt2
BP	GO:0006952	defense response	1/97	12/1972	1.69416	0.45502	1	ACO1
BP	GO:0006970	response to osmotic stress	2/97	51/1972	0.797251	0.72617	1	GPD1/PSR2
BP	GO:0006974	DNA damage response	4/97	120/1972	0.677663	0.85499	1	RTF1/TRA1/RPO21/RAD3
BP	GO:0006979	response to oxidative stress	1/97	69/1972	0.294636	0.97108	1	GND1
BP	GO:0007010	cytoskeleton organization	3/97	106/1972	0.575374	0.90444	1	CBK1/CDC48/fim1
BP	GO:0007015	actin filament organization	1/97	40/1972	0.508247	0.86975	1	fim1
BP	GO:0007017	microtubule-based process	2/97	36/1972	1.12944	0.53634	1	TUB1/CDC48
BP	GO:0007030	Golgi organization	1/97	14/1972	1.45214	0.50764	1	SLY1
BP	GO:0007033	vacuole organization	2/97	51/1972	0.797251	0.72617	1	VAC8/Unnamed_1103
BP	GO:0007034	vacuolar transport	2/97	56/1972	0.726068	0.77313	1	APR1/VAC8
BP	GO:0007049	cell cycle	11/97	245/1972	0.912771	0.67776	1	TUB1/FKS1/MUM2/Unnamed_0444/TOP2/MBP1_1/CDC48/IME2/pli1/LTE1/Unnamed_1516
BP	GO:0007051	spindle organization	1/97	18/1972	1.12944	0.59826	1	CDC48
BP	GO:0007088	regulation of mitotic nuclear division	1/97	29/1972	0.701031	0.77088	1	LTE1
BP	GO:0007091	metaphase/anaphase transition of mitotic cell cycle	1/97	12/1972	1.69416	0.45502	1	LTE1
BP	GO:0007093	mitotic cell cycle checkpoint signaling	2/97	22/1972	1.84817	0.29519	1	TOP2/LTE1
BP	GO:0007096	regulation of exit from mitosis	1/97	19/1972	1.06999	0.6182	1	LTE1
BP	GO:0007114	cell budding	1/97	35/1972	0.580854	0.83156	1	CBK1
BP	GO:0007117	budding cell bud growth	1/97	21/1972	0.96809	0.6552	1	CBK1
BP	GO:0007124	pseudohyphal growth	2/97	35/1972	1.16171	0.52094	1	MUM2/Unnamed_1007
BP	GO:0007127	meiosis I	2/97	20/1972	2.03299	0.25791	1	TUB1/TOP2
BP	GO:0007154	cell communication	6/97	213/1972	0.572673	0.96126	1	CBK1/TOP2/CDC60/APR1/IME2/LTE1
BP	GO:0007165	signal transduction	5/97	159/1972	0.639305	0.90517	1	CBK1/TOP2/CDC60/IME2/LTE1
BP	GO:0007346	regulation of mitotic cell cycle	2/97	64/1972	0.635309	0.83382	1	TOP2/LTE1
BP	GO:0008033	tRNA processing	1/97	62/1972	0.327902	0.95833	1	ELP2
BP	GO:0008104	protein localization	16/97	255/1972	1.2756	0.17768	1	GPD1/ACC1/TEF1/MSN5/KAR2/APR1/DIS3/CDC48/VAC8/Unnamed_1007/NOG1/cut15/LTE1/Unnamed_1516/NEW1/sgt2
BP	GO:0008202	steroid metabolic process	2/97	37/1972	1.09891	0.55139	1	ERG27/HMG1
BP	GO:0008204	ergosterol metabolic process	2/97	29/1972	1.40206	0.42193	1	ERG27/HMG1
BP	GO:0008213	protein alkylation	1/97	22/1972	0.924086	0.67234	1	RTF1
BP	GO:0008219	cell death	1/97	25/1972	0.813196	0.71887	1	NDI1
BP	GO:0008299	isoprenoid biosynthetic process	1/97	9/1972	2.25888	0.36549	1	HMG1
BP	GO:0008380	RNA splicing	1/97	32/1972	0.635309	0.80353	1	PRP43
BP	GO:0008608	attachment of spindle microtubules to kinetochore	1/97	7/1972	2.90427	0.29786	1	CDC48
BP	GO:0008610	lipid biosynthetic process	5/97	117/1972	0.868799	0.69495	1	ACC1/FAS1/SCS2/ERG27/HMG1
BP	GO:0009056	catabolic process	11/97	315/1972	0.709933	0.92735	1	SIM1/KAR2/PDC1_2/SKI2/APR1/DUR1,2/DIS3/CDC48/VAC8/GCV2/RRP6
BP	GO:0009057	macromolecule catabolic process	6/97	167/1972	0.730415	0.84613	1	KAR2/SKI2/APR1/DIS3/CDC48/RRP6
BP	GO:0009064	glutamine family amino acid metabolic process	1/97	28/1972	0.726068	0.75885	1	ARG4
BP	GO:0009069	serine family amino acid metabolic process	2/97	22/1972	1.84817	0.29519	1	SER2/GCV2
BP	GO:0009072	aromatic amino acid metabolic process	2/97	18/1972	2.25888	0.22074	1	ARO3/PDC1_2
BP	GO:0009081	branched-chain amino acid metabolic process	1/97	12/1972	1.69416	0.45502	1	ILV3
BP	GO:0009084	glutamine family amino acid biosynthetic process	1/97	22/1972	0.924086	0.67234	1	ARG4
BP	GO:0009100	glycoprotein metabolic process	1/97	44/1972	0.462043	0.89402	1	MNN2_1
BP	GO:0009101	glycoprotein biosynthetic process	1/97	40/1972	0.508247	0.86975	1	MNN2_1
BP	GO:0009112	nucleobase metabolic process	1/97	26/1972	0.781919	0.73287	1	ADE3
BP	GO:0009117	nucleotide metabolic process	7/97	118/1972	1.20601	0.36015	1	GPD1/NDI1/PDC1_2/ATP1/LSC1/HMG1/GND1
BP	GO:0009123	nucleoside monophosphate metabolic process	3/97	66/1972	0.924086	0.64043	1	NDI1/PDC1_2/ATP1
BP	GO:0009124	nucleoside monophosphate biosynthetic process	1/97	39/1972	0.521279	0.86287	1	ATP1
BP	GO:0009126	purine nucleoside monophosphate metabolic process	3/97	58/1972	1.05155	0.55102	1	NDI1/PDC1_2/ATP1
BP	GO:0009127	purine nucleoside monophosphate biosynthetic process	1/97	34/1972	0.597938	0.82269	1	ATP1
BP	GO:0009132	nucleoside diphosphate metabolic process	1/97	21/1972	0.96809	0.6552	1	PDC1_2
BP	GO:0009135	purine nucleoside diphosphate metabolic process	1/97	19/1972	1.06999	0.6182	1	PDC1_2
BP	GO:0009141	nucleoside triphosphate metabolic process	3/97	50/1972	1.21979	0.45012	1	NDI1/PDC1_2/ATP1
BP	GO:0009142	nucleoside triphosphate biosynthetic process	1/97	26/1972	0.781919	0.73287	1	ATP1
BP	GO:0009144	purine nucleoside triphosphate metabolic process	3/97	47/1972	1.29765	0.41002	1	NDI1/PDC1_2/ATP1
BP	GO:0009145	purine nucleoside triphosphate biosynthetic process	1/97	23/1972	0.883909	0.68864	1	ATP1
BP	GO:0009150	purine ribonucleotide metabolic process	5/97	78/1972	1.3032	0.33755	1	NDI1/PDC1_2/ATP1/LSC1/HMG1
BP	GO:0009152	purine ribonucleotide biosynthetic process	1/97	47/1972	0.432551	0.90924	1	ATP1
BP	GO:0009156	ribonucleoside monophosphate biosynthetic process	1/97	38/1972	0.534997	0.85563	1	ATP1
BP	GO:0009161	ribonucleoside monophosphate metabolic process	3/97	62/1972	0.983705	0.5973	1	NDI1/PDC1_2/ATP1
BP	GO:0009165	nucleotide biosynthetic process	1/97	69/1972	0.294636	0.97108	1	ATP1
BP	GO:0009179	purine ribonucleoside diphosphate metabolic process	1/97	19/1972	1.06999	0.6182	1	PDC1_2
BP	GO:0009185	ribonucleoside diphosphate metabolic process	1/97	19/1972	1.06999	0.6182	1	PDC1_2
BP	GO:0009199	ribonucleoside triphosphate metabolic process	3/97	47/1972	1.29765	0.41002	1	NDI1/PDC1_2/ATP1
BP	GO:0009201	ribonucleoside triphosphate biosynthetic process	1/97	24/1972	0.847079	0.70413	1	ATP1
BP	GO:0009205	purine ribonucleoside triphosphate metabolic process	3/97	46/1972	1.32586	0.39646	1	NDI1/PDC1_2/ATP1
BP	GO:0009206	purine ribonucleoside triphosphate biosynthetic process	1/97	23/1972	0.883909	0.68864	1	ATP1
BP	GO:0009250	glucan biosynthetic process	2/97	17/1972	2.39175	0.20233	1	FKS1/KAR2
BP	GO:0009259	ribonucleotide metabolic process	5/97	83/1972	1.22469	0.3878	1	NDI1/PDC1_2/ATP1/LSC1/HMG1
BP	GO:0009260	ribonucleotide biosynthetic process	1/97	52/1972	0.39096	0.92993	1	ATP1
BP	GO:0009266	response to temperature stimulus	3/97	46/1972	1.32586	0.39646	1	PSR2/CBK1/sgt2
BP	GO:0009268	response to pH	1/97	25/1972	0.813196	0.71887	1	CBK1
BP	GO:0009303	rRNA transcription	2/97	17/1972	2.39175	0.20233	1	Unnamed_0250/RTF1
BP	GO:0009308	amine metabolic process	1/97	14/1972	1.45214	0.50764	1	PDC1_2
BP	GO:0009451	RNA modification	2/97	75/1972	0.542131	0.89359	1	MUM2/ELP2
BP	GO:0009605	response to external stimulus	3/97	101/1972	0.603858	0.88543	1	CBK1/APR1/ACO1
BP	GO:0009607	response to biotic stimulus	3/97	48/1972	1.27062	0.42349	1	CBK1/VAC8/ACO1
BP	GO:0009628	response to abiotic stimulus	4/97	110/1972	0.739269	0.80314	1	GPD1/PSR2/CBK1/sgt2
BP	GO:0009651	response to salt stress	1/97	14/1972	1.45214	0.50764	1	PSR2
BP	GO:0009653	anatomical structure morphogenesis	3/97	89/1972	0.685277	0.82582	1	FKS1/CBK1/Unnamed_1516
BP	GO:0009889	regulation of biosynthetic process	19/97	345/1972	1.11962	0.32957	1	SIM1/FUN12/RTF1/TRA1/SPT16/ELP2/CBK1/TOP2/MBP1_1/SKI2/DIS3/CDC48/IME2/SCS2/RAD3/RVB1/pli1/RRP6/puf6
BP	GO:0009890	negative regulation of biosynthetic process	7/97	175/1972	0.813196	0.77433	1	RTF1/SKI2/DIS3/CDC48/SCS2/RRP6/puf6
BP	GO:0009891	positive regulation of biosynthetic process	6/97	148/1972	0.824185	0.75072	1	SIM1/RTF1/TRA1/SPT16/MBP1_1/pli1
BP	GO:0009892	negative regulation of metabolic process	8/97	209/1972	0.778178	0.8257	1	RTF1/SKI2/DIS3/CDC48/SCS2/pli1/RRP6/puf6
BP	GO:0009893	positive regulation of metabolic process	11/97	220/1972	1.01649	0.52687	1	SIM1/RTF1/TRA1/SPT16/MBP1_1/SKI2/DIS3/CDC48/RAD3/pli1/RRP6
BP	GO:0009894	regulation of catabolic process	3/97	71/1972	0.85901	0.68973	1	SKI2/DIS3/RRP6
BP	GO:0009896	positive regulation of catabolic process	3/97	51/1972	1.19588	0.46325	1	SKI2/DIS3/RRP6
BP	GO:0009966	regulation of signal transduction	1/97	58/1972	0.350515	0.94868	1	CDC60
BP	GO:0009991	response to extracellular stimulus	2/97	90/1972	0.451775	0.94359	1	CBK1/APR1
BP	GO:0010033	response to organic substance	2/97	126/1972	0.322697	0.98882	1	KAR2/CDC48
BP	GO:0010035	response to inorganic substance	1/97	31/1972	0.655803	0.79319	1	CDC48
BP	GO:0010038	response to metal ion	1/97	17/1972	1.19588	0.57729	1	CDC48
BP	GO:0010243	response to organonitrogen compound	2/97	44/1972	0.924086	0.64713	1	KAR2/CDC48
BP	GO:0010383	cell wall polysaccharide metabolic process	2/97	17/1972	2.39175	0.20233	1	MNN2_1/KAR2
BP	GO:0010458	exit from mitosis	1/97	22/1972	0.924086	0.67234	1	LTE1
BP	GO:0010498	proteasomal protein catabolic process	2/97	67/1972	0.606863	0.85257	1	KAR2/CDC48
BP	GO:0010557	positive regulation of macromolecule biosynthetic process	6/97	141/1972	0.865102	0.70664	1	SIM1/RTF1/TRA1/SPT16/MBP1_1/pli1
BP	GO:0010558	negative regulation of macromolecule biosynthetic process	7/97	167/1972	0.852151	0.72985	1	RTF1/SKI2/DIS3/CDC48/SCS2/RRP6/puf6
BP	GO:0010562	positive regulation of phosphorus metabolic process	1/97	45/1972	0.451775	0.89936	1	RTF1
BP	GO:0010564	regulation of cell cycle process	3/97	77/1972	0.792074	0.74209	1	TOP2/IME2/LTE1
BP	GO:0010570	regulation of filamentous growth	3/97	45/1972	1.35533	0.38282	1	MUM2/CBK1/Unnamed_1007
BP	GO:0010604	positive regulation of macromolecule metabolic process	11/97	205/1972	1.09087	0.4278	1	SIM1/RTF1/TRA1/SPT16/MBP1_1/SKI2/DIS3/CDC48/RAD3/pli1/RRP6
BP	GO:0010605	negative regulation of macromolecule metabolic process	8/97	195/1972	0.834047	0.76095	1	RTF1/SKI2/DIS3/CDC48/SCS2/pli1/RRP6/puf6
BP	GO:0010608	post-transcriptional regulation of gene expression	5/97	70/1972	1.45214	0.25904	1	FUN12/SKI2/DIS3/RRP6/puf6
BP	GO:0010629	negative regulation of gene expression	6/97	157/1972	0.776939	0.80024	1	RTF1/SKI2/DIS3/SCS2/RRP6/puf6
BP	GO:0010639	negative regulation of organelle organization	2/97	43/1972	0.945577	0.63449	1	SIM1/LTE1
BP	GO:0010646	regulation of cell communication	1/97	64/1972	0.317655	0.96246	1	CDC60
BP	GO:0010876	lipid localization	1/97	40/1972	0.508247	0.86975	1	SCS2
BP	GO:0010921	regulation of phosphatase activity	1/97	17/1972	1.19588	0.57729	1	CDC48
BP	GO:0010927	cellular component assembly involved in morphogenesis	1/97	25/1972	0.813196	0.71887	1	FKS1
BP	GO:0010948	negative regulation of cell cycle process	2/97	42/1972	0.96809	0.62151	1	TOP2/LTE1
BP	GO:0010965	regulation of mitotic sister chromatid separation	1/97	12/1972	1.69416	0.45502	1	LTE1
BP	GO:0012501	programmed cell death	1/97	25/1972	0.813196	0.71887	1	NDI1
BP	GO:0015031	protein transport	15/97	199/1972	1.5324	0.05761	1	GPD1/ACC1/TEF1/MSN5/KAR2/APR1/DIS3/CDC48/VAC8/Unnamed_1007/NOG1/cut15/Unnamed_1516/NEW1/sgt2
BP	GO:0015693	magnesium ion transport	1/97	5/1972	4.06598	0.22311	1	ALR1
BP	GO:0015711	organic anion transport	3/97	80/1972	0.762371	0.76556	1	MUP3/GAP1_8/Unnamed_1103
BP	GO:0015804	neutral amino acid transport	1/97	15/1972	1.35533	0.53204	1	GAP1_8
BP	GO:0015807	L-amino acid transport	2/97	17/1972	2.39175	0.20233	1	MUP3/GAP1_8
BP	GO:0015846	polyamine transport	1/97	12/1972	1.69416	0.45502	1	GAP1_8
BP	GO:0015849	organic acid transport	3/97	51/1972	1.19588	0.46325	1	MUP3/GAP1_8/Unnamed_1103
BP	GO:0015931	nucleobase-containing compound transport	6/97	87/1972	1.40206	0.25385	1	TEF1/MSN5/DIS3/NOG1/Unnamed_1516/NEW1
BP	GO:0015980	energy derivation by oxidation of organic compounds	5/97	70/1972	1.45214	0.25904	1	PPA2/NDI1/PDC1_2/ACO1/LSC1
BP	GO:0016049	cell growth	2/97	50/1972	0.813196	0.71586	1	MUM2/Unnamed_1007
BP	GO:0016051	carbohydrate biosynthetic process	3/97	51/1972	1.19588	0.46325	1	FKS1/MNN2_1/KAR2
BP	GO:0016053	organic acid biosynthetic process	8/97	118/1972	1.3783	0.22018	1	ACC1/ARO3/ADE3/ILV3/FAS1/ARG4/SER2/HIS5
BP	GO:0016054	organic acid catabolic process	2/97	35/1972	1.16171	0.52094	1	PDC1_2/GCV2
BP	GO:0016071	mRNA metabolic process	6/97	91/1972	1.34043	0.28827	1	RTF1/MUM2/SKI2/DIS3/RRP6/PRP43
BP	GO:0016072	rRNA metabolic process	21/97	181/1972	2.35872	0.0001	1	RRP5/UTP20/FUN12/Unnamed_0250/RTF1/Unnamed_0444/MPP10/sof1/ERB1/NOP4/DIS3/CDC48/NSA2/DBP7/UTP18/ENP2/NOG1/ESF1/DBP9/RRP6/PRP43
BP	GO:0016073	snRNA metabolic process	1/97	19/1972	1.06999	0.6182	1	RRP6
BP	GO:0016074	sno(s)RNA metabolic process	3/97	25/1972	2.43959	0.12145	1	RTF1/DIS3/RRP6
BP	GO:0016075	rRNA catabolic process	3/97	16/1972	3.81186	0.04053	1	DIS3/CDC48/RRP6
BP	GO:0016078	tRNA catabolic process	2/97	8/1972	5.08247	0.05524	1	DIS3/RRP6
BP	GO:0016125	sterol metabolic process	2/97	37/1972	1.09891	0.55139	1	ERG27/HMG1
BP	GO:0016126	sterol biosynthetic process	2/97	31/1972	1.31161	0.45613	1	ERG27/HMG1
BP	GO:0016128	phytosteroid metabolic process	2/97	29/1972	1.40206	0.42193	1	ERG27/HMG1
BP	GO:0016129	phytosteroid biosynthetic process	2/97	26/1972	1.56384	0.36871	1	ERG27/HMG1
BP	GO:0016180	snRNA processing	1/97	10/1972	2.03299	0.39684	1	RRP6
BP	GO:0016482	cytosolic transport	1/97	17/1972	1.19588	0.57729	1	CHC1
BP	GO:0016567	protein ubiquitination	3/97	29/1972	2.10309	0.16814	1	RTF1/CDC48/pli1
BP	GO:0016570	histone modification	5/97	51/1972	1.99313	0.10217	1	RTF1/TRA1/CDC48/RVB1/taf6
BP	GO:0016571	histone methylation	1/97	12/1972	1.69416	0.45502	1	RTF1
BP	GO:0016574	histone ubiquitination	2/97	6/1972	6.77663	0.03156	1	RTF1/CDC48
BP	GO:0018022	peptidyl-lysine methylation	1/97	12/1972	1.69416	0.45502	1	RTF1
BP	GO:0018193	peptidyl-amino acid modification	6/97	103/1972	1.18427	0.396	1	RTF1/TRA1/CBK1/RVB1/pli1/taf6
BP	GO:0018209	peptidyl-serine modification	1/97	31/1972	0.655803	0.79319	1	CBK1
BP	GO:0018393	internal peptidyl-lysine acetylation	3/97	22/1972	2.77226	0.09025	1	TRA1/RVB1/taf6
BP	GO:0018394	peptidyl-lysine acetylation	3/97	22/1972	2.77226	0.09025	1	TRA1/RVB1/taf6
BP	GO:0019216	regulation of lipid metabolic process	1/97	26/1972	0.781919	0.73287	1	SCS2
BP	GO:0019219	regulation of nucleobase-containing compound metabolic process	15/97	268/1972	1.13787	0.33434	1	SIM1/RTF1/TRA1/SPT16/ELP2/CBK1/TOP2/MBP1_1/SKI2/DIS3/CDC48/SCS2/RAD3/RVB1/RRP6
BP	GO:0019220	regulation of phosphate metabolic process	3/97	93/1972	0.655803	0.84811	1	RTF1/CDC48/SCS2
BP	GO:0019222	regulation of metabolic process	19/97	432/1972	0.894139	0.75197	1	SIM1/FUN12/RTF1/TRA1/SPT16/ELP2/CBK1/TOP2/MBP1_1/SKI2/DIS3/CDC48/IME2/SCS2/RAD3/RVB1/pli1/RRP6/puf6
BP	GO:0019318	hexose metabolic process	1/97	36/1972	0.564719	0.84	1	PDC1_2
BP	GO:0019362	pyridine nucleotide metabolic process	4/97	40/1972	2.03299	0.13038	1	GPD1/NDI1/PDC1_2/GND1
BP	GO:0019400	alditol metabolic process	1/97	5/1972	4.06598	0.22311	1	GPD1
BP	GO:0019637	organophosphate metabolic process	10/97	199/1972	1.0216	0.52306	1	GPD1/NDI1/PDC1_2/PRS1_1/VIP1/ATP1/SCS2/LSC1/HMG1/GND1
BP	GO:0019660	glycolytic fermentation	1/97	6/1972	3.38832	0.26142	1	PDC1_2
BP	GO:0019674	NAD metabolic process	2/97	11/1972	3.69634	0.09865	1	GPD1/NDI1
BP	GO:0019751	polyol metabolic process	2/97	11/1972	3.69634	0.09865	1	GPD1/VIP1
BP	GO:0019752	carboxylic acid metabolic process	16/97	220/1972	1.47854	0.06619	1	ACC1/GRS1/ARO3/ADE3/ILV3/PDC1_2/FAS1/CDC60/Unnamed_0983/ARG4/ILS1/SER2/ACO1/LSC1/HIS5/GCV2
BP	GO:0019941	modification-dependent protein catabolic process	2/97	80/1972	0.508247	0.9136	1	KAR2/CDC48
BP	GO:0019953	sexual reproduction	7/97	140/1972	1.01649	0.54143	1	TUB1/FKS1/MUM2/KAR2/TOP2/IME2/Unnamed_1516
BP	GO:0019954	asexual reproduction	1/97	44/1972	0.462043	0.89402	1	CBK1
BP	GO:0022402	cell cycle process	11/97	212/1972	1.05485	0.47438	1	TUB1/FKS1/MUM2/Unnamed_0444/TOP2/MBP1_1/CDC48/IME2/pli1/LTE1/Unnamed_1516
BP	GO:0022406	membrane docking	1/97	11/1972	1.84817	0.42666	1	VAC8
BP	GO:0022411	cellular component disassembly	4/97	58/1972	1.40206	0.31828	1	SIM1/CDC48/TEF3/PRP43
BP	GO:0022413	reproductive process in single-celled organism	2/97	55/1972	0.739269	0.76433	1	FKS1/Unnamed_1516
BP	GO:0022414	reproductive process	8/97	165/1972	0.985692	0.57363	1	TUB1/FKS1/MUM2/KAR2/CBK1/TOP2/IME2/Unnamed_1516
BP	GO:0022607	cellular component assembly	13/97	332/1972	0.79605	0.858	1	RRP5/FUN12/FKS1/RTF1/SPT16/Unnamed_0444/VAC8/SLY1/RVB1/fim1/NOG1/Unnamed_1516/taf6
BP	GO:0022613	ribonucleoprotein complex biogenesis	23/97	243/1972	1.92423	0.00104	1	RRP5/UTP20/FUN12/RTF1/Unnamed_0444/MPP10/sof1/ERB1/NOP4/DIS3/NSA2/DBP7/UTP18/ENP2/RVB1/NOG1/ESF1/Unnamed_1516/DBP9/NEW1/RRP6/PRP43/puf6
BP	GO:0022616	DNA strand elongation	1/97	22/1972	0.924086	0.67234	1	TOP2
BP	GO:0022900	electron transport chain	1/97	30/1972	0.677663	0.78232	1	NDI1
BP	GO:0022904	respiratory electron transport chain	1/97	22/1972	0.924086	0.67234	1	NDI1
BP	GO:0023051	regulation of signaling	1/97	59/1972	0.344575	0.95128	1	CDC60
BP	GO:0023052	signaling	5/97	162/1972	0.627466	0.91366	1	CBK1/TOP2/CDC60/IME2/LTE1
BP	GO:0030001	metal ion transport	3/97	42/1972	1.45214	0.3416	1	ALR1/FTH1/Unnamed_1103
BP	GO:0030029	actin filament-based process	2/97	71/1972	0.572673	0.87459	1	CBK1/fim1
BP	GO:0030036	actin cytoskeleton organization	2/97	69/1972	0.589272	0.86398	1	CBK1/fim1
BP	GO:0030046	parallel actin filament bundle assembly	1/97	8/1972	2.54124	0.33252	1	fim1
BP	GO:0030071	regulation of mitotic metaphase/anaphase transition	1/97	12/1972	1.69416	0.45502	1	LTE1
BP	GO:0030100	regulation of endocytosis	1/97	12/1972	1.69416	0.45502	1	FKS1
BP	GO:0030154	cell differentiation	2/97	85/1972	0.478351	0.93008	1	FKS1/Unnamed_1516
BP	GO:0030163	protein catabolic process	3/97	109/1972	0.559538	0.91444	1	KAR2/APR1/CDC48
BP	GO:0030258	lipid modification	1/97	15/1972	1.35533	0.53204	1	SCS2
BP	GO:0030308	negative regulation of cell growth	1/97	6/1972	3.38832	0.26142	1	MUM2
BP	GO:0030435	sporulation resulting in formation of a cellular spore	2/97	57/1972	0.71333	0.78164	1	FKS1/Unnamed_1516
BP	GO:0030447	filamentous growth	4/97	124/1972	0.655803	0.87228	1	MUM2/CBK1/VAC8/Unnamed_1007
BP	GO:0030490	maturation of SSU-rRNA	8/97	77/1972	2.1122	0.03246	1	RRP5/UTP20/FUN12/MPP10/sof1/UTP18/ENP2/PRP43
BP	GO:0030952	establishment or maintenance of cytoskeleton polarity	1/97	7/1972	2.90427	0.29786	1	CBK1
BP	GO:0031047	regulatory ncRNA-mediated gene silencing	3/97	24/1972	2.54124	0.11065	1	RTF1/DIS3/RRP6
BP	GO:0031123	RNA 3'-end processing	3/97	36/1972	1.69416	0.25923	1	RTF1/DIS3/RRP6
BP	GO:0031125	rRNA 3'-end processing	2/97	13/1972	3.12768	0.13138	1	DIS3/RRP6
BP	GO:0031323	regulation of cellular metabolic process	19/97	427/1972	0.904609	0.73221	1	SIM1/FUN12/RTF1/TRA1/SPT16/ELP2/CBK1/TOP2/MBP1_1/SKI2/DIS3/CDC48/IME2/SCS2/RAD3/RVB1/pli1/RRP6/puf6
BP	GO:0031326	regulation of cellular biosynthetic process	19/97	343/1972	1.12615	0.31969	1	SIM1/FUN12/RTF1/TRA1/SPT16/ELP2/CBK1/TOP2/MBP1_1/SKI2/DIS3/CDC48/IME2/SCS2/RAD3/RVB1/pli1/RRP6/puf6
BP	GO:0031327	negative regulation of cellular biosynthetic process	7/97	175/1972	0.813196	0.77433	1	RTF1/SKI2/DIS3/CDC48/SCS2/RRP6/puf6
BP	GO:0031328	positive regulation of cellular biosynthetic process	6/97	148/1972	0.824185	0.75072	1	SIM1/RTF1/TRA1/SPT16/MBP1_1/pli1
BP	GO:0031329	regulation of cellular catabolic process	3/97	69/1972	0.883909	0.67063	1	SKI2/DIS3/RRP6
BP	GO:0031331	positive regulation of cellular catabolic process	3/97	50/1972	1.21979	0.45012	1	SKI2/DIS3/RRP6
BP	GO:0031347	regulation of defense response	1/97	12/1972	1.69416	0.45502	1	ACO1
BP	GO:0031349	positive regulation of defense response	1/97	10/1972	2.03299	0.39684	1	ACO1
BP	GO:0031399	regulation of protein modification process	3/97	84/1972	0.726068	0.79416	1	RTF1/CDC48/pli1
BP	GO:0031401	positive regulation of protein modification process	2/97	47/1972	0.865102	0.68299	1	RTF1/CDC48
BP	GO:0031570	DNA integrity checkpoint signaling	1/97	18/1972	1.12944	0.59826	1	TOP2
BP	GO:0031577	spindle checkpoint signaling	1/97	12/1972	1.69416	0.45502	1	LTE1
BP	GO:0031667	response to nutrient levels	2/97	86/1972	0.472788	0.93301	1	CBK1/APR1
BP	GO:0031668	cellular response to extracellular stimulus	2/97	77/1972	0.528049	0.90206	1	CBK1/APR1
BP	GO:0031669	cellular response to nutrient levels	2/97	73/1972	0.556983	0.88445	1	CBK1/APR1
BP	GO:0031929	TOR signaling	1/97	20/1972	1.01649	0.63717	1	CDC60
BP	GO:0032259	methylation	2/97	58/1972	0.701031	0.78988	1	RTF1/MUM2
BP	GO:0032392	DNA geometric change	3/97	16/1972	3.81186	0.04053	1	RAD3/RVB1/DBP9
BP	GO:0032446	protein modification by small protein conjugation	4/97	39/1972	2.08512	0.1217	1	RTF1/ELP2/CDC48/pli1
BP	GO:0032502	developmental process	5/97	143/1972	0.710836	0.84692	1	SIM1/NDI1/FKS1/CBK1/Unnamed_1516
BP	GO:0032505	reproduction of a single-celled organism	3/97	85/1972	0.717526	0.80085	1	FKS1/CBK1/Unnamed_1516
BP	GO:0032535	regulation of cellular component size	1/97	32/1972	0.635309	0.80353	1	FKS1
BP	GO:0032774	RNA biosynthetic process	14/97	261/1972	1.09049	0.40678	1	SIM1/Unnamed_0250/GRS1/RTF1/TRA1/SPT16/ELP2/CBK1/MBP1_1/RPO21/SCS2/RAD3/RVB1/taf6
BP	GO:0032784	regulation of DNA-templated transcription elongation	2/97	29/1972	1.40206	0.42193	1	RTF1/SPT16
BP	GO:0032786	positive regulation of DNA-templated transcription, elongation	2/97	27/1972	1.50592	0.38668	1	RTF1/SPT16
BP	GO:0032787	monocarboxylic acid metabolic process	3/97	69/1972	0.883909	0.67063	1	ACC1/PDC1_2/FAS1
BP	GO:0032879	regulation of localization	5/97	79/1972	1.2867	0.34757	1	FKS1/MSN5/CDC48/SCS2/SLY1
BP	GO:0032880	regulation of protein localization	2/97	36/1972	1.12944	0.53634	1	MSN5/CDC48
BP	GO:0033036	macromolecule localization	18/97	296/1972	1.23628	0.19328	1	GPD1/ACC1/TEF1/MSN5/KAR2/APR1/DIS3/CDC48/VAC8/Unnamed_1007/SCS2/NOG1/cut15/LTE1/Unnamed_1516/NEW1/RRP6/sgt2
BP	GO:0033043	regulation of organelle organization	6/97	117/1972	1.04256	0.5211	1	SIM1/RTF1/CDC48/IME2/SLY1/LTE1
BP	GO:0033045	regulation of sister chromatid segregation	1/97	14/1972	1.45214	0.50764	1	LTE1
BP	GO:0033046	negative regulation of sister chromatid segregation	1/97	13/1972	1.56384	0.48199	1	LTE1
BP	GO:0033047	regulation of mitotic sister chromatid segregation	1/97	13/1972	1.56384	0.48199	1	LTE1
BP	GO:0033048	negative regulation of mitotic sister chromatid segregation	1/97	12/1972	1.69416	0.45502	1	LTE1
BP	GO:0033157	regulation of intracellular protein transport	1/97	11/1972	1.84817	0.42666	1	MSN5
BP	GO:0033554	cellular response to stress	11/97	310/1972	0.721383	0.91766	1	GPD1/RTF1/TRA1/KAR2/PSR2/CBK1/APR1/RPO21/CDC48/RAD3/GND1
BP	GO:0033750	ribosome localization	2/97	31/1972	1.31161	0.45613	1	NOG1/Unnamed_1516
BP	GO:0033865	nucleoside bisphosphate metabolic process	2/97	18/1972	2.25888	0.22074	1	LSC1/HMG1
BP	GO:0033875	ribonucleoside bisphosphate metabolic process	2/97	18/1972	2.25888	0.22074	1	LSC1/HMG1
BP	GO:0034032	purine nucleoside bisphosphate metabolic process	2/97	18/1972	2.25888	0.22074	1	LSC1/HMG1
BP	GO:0034220	monoatomic ion transmembrane transport	6/97	127/1972	0.960468	0.60427	1	ALR1/MUP3/FTH1/GAP1_8/ATP1/Unnamed_1103
BP	GO:0034243	regulation of transcription elongation by RNA polymerase II	2/97	29/1972	1.40206	0.42193	1	RTF1/SPT16
BP	GO:0034248	regulation of amide metabolic process	5/97	72/1972	1.4118	0.27829	1	FUN12/SKI2/DIS3/RRP6/puf6
BP	GO:0034249	negative regulation of amide metabolic process	4/97	38/1972	2.13999	0.11328	1	SKI2/DIS3/RRP6/puf6
BP	GO:0034293	sexual sporulation	2/97	45/1972	0.903551	0.65942	1	FKS1/Unnamed_1516
BP	GO:0034308	primary alcohol metabolic process	1/97	8/1972	2.54124	0.33252	1	PDC1_2
BP	GO:0034406	cell wall beta-glucan metabolic process	1/97	6/1972	3.38832	0.26142	1	KAR2
BP	GO:0034410	cell wall beta-glucan biosynthetic process	1/97	6/1972	3.38832	0.26142	1	KAR2
BP	GO:0034427	nuclear-transcribed mRNA catabolic process, exonucleolytic, 3'-5'	2/97	6/1972	6.77663	0.03156	1	SKI2/DIS3
BP	GO:0034470	ncRNA processing	20/97	221/1972	1.83981	0.00407	1	RRP5/UTP20/FUN12/RTF1/ELP2/Unnamed_0444/MPP10/sof1/ERB1/NOP4/DIS3/NSA2/DBP7/UTP18/ENP2/NOG1/ESF1/DBP9/RRP6/PRP43
BP	GO:0034471	ncRNA 5'-end processing	4/97	27/1972	3.01184	0.04043	1	RRP5/UTP20/MPP10/UTP18
BP	GO:0034472	snRNA 3'-end processing	1/97	10/1972	2.03299	0.39684	1	RRP6
BP	GO:0034504	protein localization to nucleus	4/97	24/1972	3.38832	0.02738	1	ACC1/CDC48/Unnamed_1007/cut15
BP	GO:0034654	nucleobase-containing compound biosynthetic process	16/97	349/1972	0.93203	0.6675	1	SIM1/Unnamed_0250/GRS1/RTF1/TRA1/SPT16/ELP2/CBK1/MBP1_1/RPO21/CDC48/ATP1/SCS2/RAD3/RVB1/taf6
BP	GO:0034655	nucleobase-containing compound catabolic process	4/97	79/1972	1.02936	0.55195	1	SKI2/DIS3/CDC48/RRP6
BP	GO:0034660	ncRNA metabolic process	26/97	287/1972	1.84173	0.00089	1	RRP5/UTP20/FUN12/Unnamed_0250/GRS1/RTF1/ELP2/Unnamed_0444/MPP10/sof1/ERB1/CDC60/NOP4/DIS3/CDC48/NSA2/DBP7/UTP18/Unnamed_0983/ILS1/ENP2/NOG1/ESF1/DBP9/RRP6/PRP43
BP	GO:0034661	ncRNA catabolic process	3/97	18/1972	3.38832	0.05503	1	DIS3/CDC48/RRP6
BP	GO:0034968	histone lysine methylation	1/97	9/1972	2.25888	0.36549	1	RTF1
BP	GO:0034976	response to endoplasmic reticulum stress	2/97	43/1972	0.945577	0.63449	1	KAR2/CDC48
BP	GO:0035304	regulation of protein dephosphorylation	1/97	17/1972	1.19588	0.57729	1	CDC48
BP	GO:0035383	thioester metabolic process	2/97	12/1972	3.38832	0.11471	1	LSC1/HMG1
BP	GO:0035821	modulation of process of another organism	1/97	11/1972	1.84817	0.42666	1	ACO1
BP	GO:0035825	homologous recombination	1/97	12/1972	1.69416	0.45502	1	TOP2
BP	GO:0035966	response to topologically incorrect protein	2/97	25/1972	1.62639	0.35055	1	KAR2/CDC48
BP	GO:0035967	cellular response to topologically incorrect protein	1/97	20/1972	1.01649	0.63717	1	CDC48
BP	GO:0036176	response to neutral pH	1/97	14/1972	1.45214	0.50764	1	CBK1
BP	GO:0036177	filamentous growth of a population of unicellular organisms in response to pH	1/97	17/1972	1.19588	0.57729	1	CBK1
BP	GO:0036178	filamentous growth of a population of unicellular organisms in response to neutral pH	1/97	14/1972	1.45214	0.50764	1	CBK1
BP	GO:0036211	protein modification process	12/97	349/1972	0.699022	0.94428	1	MNN2_1/RTF1/TRA1/ELP2/PSR2/CBK1/CDC48/IME2/RAD3/RVB1/pli1/taf6
BP	GO:0036260	RNA capping	4/97	33/1972	2.46423	0.07545	1	RRP5/UTP20/MPP10/UTP18
BP	GO:0036388	pre-replicative complex assembly	1/97	9/1972	2.25888	0.36549	1	Unnamed_0444
BP	GO:0036503	ERAD pathway	2/97	28/1972	1.45214	0.40442	1	KAR2/CDC48
BP	GO:0040007	growth	4/97	149/1972	0.545769	0.94525	1	MUM2/CBK1/VAC8/Unnamed_1007
BP	GO:0040008	regulation of growth	3/97	60/1972	1.01649	0.57454	1	MUM2/CBK1/Unnamed_1007
BP	GO:0040029	epigenetic regulation of gene expression	2/97	49/1972	0.829792	0.70523	1	SIM1/SCS2
BP	GO:0042133	neurotransmitter metabolic process	1/97	7/1972	2.90427	0.29786	1	GCV2
BP	GO:0042244	spore wall assembly	1/97	19/1972	1.06999	0.6182	1	FKS1
BP	GO:0042254	ribosome biogenesis	21/97	222/1972	1.9231	0.00182	1	RRP5/UTP20/FUN12/Unnamed_0444/MPP10/sof1/ERB1/NOP4/DIS3/NSA2/DBP7/UTP18/ENP2/NOG1/ESF1/Unnamed_1516/DBP9/NEW1/RRP6/PRP43/puf6
BP	GO:0042325	regulation of phosphorylation	1/97	60/1972	0.338832	0.95375	1	RTF1
BP	GO:0042327	positive regulation of phosphorylation	1/97	33/1972	0.616057	0.81335	1	RTF1
BP	GO:0042398	cellular modified amino acid biosynthetic process	1/97	8/1972	2.54124	0.33252	1	ADE3
BP	GO:0042430	indole-containing compound metabolic process	1/97	8/1972	2.54124	0.33252	1	PDC1_2
BP	GO:0042440	pigment metabolic process	1/97	20/1972	1.01649	0.63717	1	ADE3
BP	GO:0042546	cell wall biogenesis	3/97	55/1972	1.1089	0.51438	1	SIM1/FKS1/KAR2
BP	GO:0042558	pteridine-containing compound metabolic process	1/97	5/1972	4.06598	0.22311	1	ADE3
BP	GO:0042559	pteridine-containing compound biosynthetic process	1/97	5/1972	4.06598	0.22311	1	ADE3
BP	GO:0042592	homeostatic process	2/97	138/1972	0.294636	0.99364	1	Unnamed_0119/GPD1
BP	GO:0042594	response to starvation	2/97	62/1972	0.655803	0.82018	1	CBK1/APR1
BP	GO:0042710	biofilm formation	1/97	22/1972	0.924086	0.67234	1	CBK1
BP	GO:0042773	ATP synthesis coupled electron transport	1/97	19/1972	1.06999	0.6182	1	NDI1
BP	GO:0042886	amide transport	14/97	208/1972	1.36836	0.13511	1	PTR2_2/GPD1/ACC1/TEF1/MSN5/KAR2/DIS3/CDC48/Unnamed_1007/NOG1/cut15/Unnamed_1516/NEW1/sgt2
BP	GO:0042908	xenobiotic transport	5/97	42/1972	2.42023	0.05214	1	Unnamed_0119/MUP3/Unnamed_0407/GAP1_8/PDR5
BP	GO:0043038	amino acid activation	4/97	33/1972	2.46423	0.07545	1	GRS1/CDC60/Unnamed_0983/ILS1
BP	GO:0043039	tRNA aminoacylation	4/97	33/1972	2.46423	0.07545	1	GRS1/CDC60/Unnamed_0983/ILS1
BP	GO:0043043	peptide biosynthetic process	12/97	234/1972	1.04256	0.48641	1	FUN12/TEF1/GRS1/SKI2/CDC60/DIS3/TEF3/Unnamed_0983/ILS1/RSM25/RRP6/puf6
BP	GO:0043067	regulation of programmed cell death	1/97	16/1972	1.27062	0.55523	1	NDI1
BP	GO:0043085	positive regulation of catalytic activity	1/97	88/1972	0.231022	0.98935	1	GLO3
BP	GO:0043086	negative regulation of catalytic activity	1/97	21/1972	0.96809	0.6552	1	CDC48
BP	GO:0043087	regulation of GTPase activity	1/97	18/1972	1.12944	0.59826	1	GLO3
BP	GO:0043144	sno(s)RNA processing	3/97	22/1972	2.77226	0.09025	1	RTF1/DIS3/RRP6
BP	GO:0043161	proteasome-mediated ubiquitin-dependent protein catabolic process	2/97	63/1972	0.645394	0.82712	1	KAR2/CDC48
BP	GO:0043207	response to external biotic stimulus	1/97	20/1972	1.01649	0.63717	1	ACO1
BP	GO:0043254	regulation of protein-containing complex assembly	2/97	39/1972	1.04256	0.58048	1	SPT16/SLY1
BP	GO:0043412	macromolecule modification	13/97	412/1972	0.641477	0.98091	1	MNN2_1/RTF1/TRA1/MUM2/ELP2/PSR2/CBK1/CDC48/IME2/RAD3/RVB1/pli1/taf6
BP	GO:0043413	macromolecule glycosylation	1/97	37/1972	0.549457	0.84801	1	MNN2_1
BP	GO:0043414	macromolecule methylation	2/97	48/1972	0.847079	0.69428	1	RTF1/MUM2
BP	GO:0043436	oxoacid metabolic process	16/97	228/1972	1.42666	0.08576	1	ACC1/GRS1/ARO3/ADE3/ILV3/PDC1_2/FAS1/CDC60/Unnamed_0983/ARG4/ILS1/SER2/ACO1/LSC1/HIS5/GCV2
BP	GO:0043487	regulation of RNA stability	3/97	31/1972	1.96741	0.1932	1	SKI2/DIS3/RRP6
BP	GO:0043488	regulation of mRNA stability	3/97	31/1972	1.96741	0.1932	1	SKI2/DIS3/RRP6
BP	GO:0043543	protein acylation	3/97	27/1972	2.25888	0.14416	1	TRA1/RVB1/taf6
BP	GO:0043603	amide metabolic process	16/97	305/1972	1.06649	0.4315	1	FUN12/TEF1/GRS1/ADE3/SKI2/CDC60/DUR1,2/DIS3/TEF3/Unnamed_0983/ILS1/LSC1/HMG1/RSM25/RRP6/puf6
BP	GO:0043628	regulatory ncRNA 3'-end processing	3/97	23/1972	2.65173	0.10024	1	RTF1/DIS3/RRP6
BP	GO:0043632	modification-dependent macromolecule catabolic process	4/97	91/1972	0.893622	0.66587	1	KAR2/DIS3/CDC48/RRP6
BP	GO:0043633	polyadenylation-dependent RNA catabolic process	2/97	11/1972	3.69634	0.09865	1	DIS3/RRP6
BP	GO:0043634	polyadenylation-dependent ncRNA catabolic process	2/97	9/1972	4.51775	0.0688	1	DIS3/RRP6
BP	GO:0043648	dicarboxylic acid metabolic process	2/97	26/1972	1.56384	0.36871	1	ARO3/ADE3
BP	GO:0043687	post-translational protein modification	7/97	95/1972	1.49799	0.18242	1	RTF1/TRA1/ELP2/CDC48/RVB1/pli1/taf6
BP	GO:0043933	protein-containing complex organization	17/97	352/1972	0.981842	0.57766	1	RRP5/SIM1/FUN12/RTF1/TRA1/SPT16/Unnamed_0444/TOP2/CDC48/TEF3/SCS2/SLY1/RVB1/NOG1/Unnamed_1516/taf6/PRP43
BP	GO:0043934	sporulation	2/97	57/1972	0.71333	0.78164	1	FKS1/Unnamed_1516
BP	GO:0043935	sexual sporulation resulting in formation of a cellular spore	2/97	45/1972	0.903551	0.65942	1	FKS1/Unnamed_1516
BP	GO:0044003	modulation by symbiont of host process	1/97	9/1972	2.25888	0.36549	1	ACO1
BP	GO:0044010	single-species biofilm formation	1/97	20/1972	1.01649	0.63717	1	CBK1
BP	GO:0044011	single-species biofilm formation on inanimate substrate	1/97	13/1972	1.56384	0.48199	1	CBK1
BP	GO:0044036	cell wall macromolecule metabolic process	2/97	30/1972	1.35533	0.43917	1	MNN2_1/KAR2
BP	GO:0044042	glucan metabolic process	2/97	25/1972	1.62639	0.35055	1	FKS1/KAR2
BP	GO:0044087	regulation of cellular component biogenesis	2/97	68/1972	0.597938	0.85838	1	SPT16/SLY1
BP	GO:0044089	positive regulation of cellular component biogenesis	2/97	35/1972	1.16171	0.52094	1	SPT16/SLY1
BP	GO:0044092	negative regulation of molecular function	1/97	28/1972	0.726068	0.75885	1	CDC48
BP	GO:0044093	positive regulation of molecular function	1/97	98/1972	0.207448	0.99373	1	GLO3
BP	GO:0044182	filamentous growth of a population of unicellular organisms	4/97	99/1972	0.82141	0.7302	1	MUM2/CBK1/VAC8/Unnamed_1007
BP	GO:0044255	cellular lipid metabolic process	5/97	151/1972	0.673175	0.87894	1	ACC1/FAS1/SCS2/ERG27/HMG1
BP	GO:0044281	small molecule metabolic process	24/97	418/1972	1.16727	0.22408	1	GPD1/ACC1/NDI1/GRS1/ARO3/ADE3/ILV3/PDC1_2/FAS1/VIP1/CDC60/DUR1,2/Unnamed_0983/ARG4/ATP1/ILS1/SER2/ACO1/ERG27/LSC1/HMG1/GND1/HIS5/GCV2
BP	GO:0044283	small molecule biosynthetic process	12/97	194/1972	1.25752	0.23977	1	ACC1/ARO3/ADE3/ILV3/PDC1_2/FAS1/VIP1/ARG4/SER2/ERG27/HMG1/HIS5
BP	GO:0044403	biological process involved in symbiotic interaction	2/97	31/1972	1.31161	0.45613	1	TEF1/ACO1
BP	GO:0044419	biological process involved in interspecies interaction between organisms	2/97	70/1972	0.580854	0.86939	1	TEF1/ACO1
BP	GO:0044770	cell cycle phase transition	3/97	76/1972	0.802496	0.73387	1	TOP2/MBP1_1/LTE1
BP	GO:0044772	mitotic cell cycle phase transition	2/97	65/1972	0.625535	0.8403	1	MBP1_1/LTE1
BP	GO:0044784	metaphase/anaphase transition of cell cycle	1/97	12/1972	1.69416	0.45502	1	LTE1
BP	GO:0044786	cell cycle DNA replication	2/97	20/1972	2.03299	0.25791	1	MUM2/Unnamed_0444
BP	GO:0044804	nucleophagy	2/97	14/1972	2.90427	0.14856	1	CDC48/VAC8
BP	GO:0044843	cell cycle G1/S phase transition	1/97	27/1972	0.752959	0.74619	1	MBP1_1
BP	GO:0045047	protein targeting to ER	2/97	9/1972	4.51775	0.0688	1	KAR2/sgt2
BP	GO:0045184	establishment of protein localization	15/97	202/1972	1.50965	0.0642	1	GPD1/ACC1/TEF1/MSN5/KAR2/APR1/DIS3/CDC48/VAC8/Unnamed_1007/NOG1/cut15/Unnamed_1516/NEW1/sgt2
BP	GO:0045229	external encapsulating structure organization	6/97	101/1972	1.20772	0.37783	1	SIM1/FKS1/CBK1/PRS1_1/APR1/SUN4
BP	GO:0045333	cellular respiration	4/97	48/1972	1.69416	0.20795	1	PPA2/NDI1/ACO1/LSC1
BP	GO:0045786	negative regulation of cell cycle	2/97	45/1972	0.903551	0.65942	1	TOP2/LTE1
BP	GO:0045839	negative regulation of mitotic nuclear division	1/97	14/1972	1.45214	0.50764	1	LTE1
BP	GO:0045898	regulation of RNA polymerase II transcription preinitiation complex assembly	1/97	13/1972	1.56384	0.48199	1	SPT16
BP	GO:0045926	negative regulation of growth	1/97	15/1972	1.35533	0.53204	1	MUM2
BP	GO:0045927	positive regulation of growth	1/97	31/1972	0.655803	0.79319	1	CBK1
BP	GO:0045930	negative regulation of mitotic cell cycle	2/97	26/1972	1.56384	0.36871	1	TOP2/LTE1
BP	GO:0045934	negative regulation of nucleobase-containing compound metabolic process	3/97	112/1972	0.544551	0.9235	1	RTF1/CDC48/SCS2
BP	GO:0045935	positive regulation of nucleobase-containing compound metabolic process	9/97	152/1972	1.20374	0.32961	1	SIM1/RTF1/TRA1/SPT16/MBP1_1/SKI2/DIS3/RAD3/RRP6
BP	GO:0045937	positive regulation of phosphate metabolic process	1/97	45/1972	0.451775	0.89936	1	RTF1
BP	GO:0046112	nucleobase biosynthetic process	1/97	16/1972	1.27062	0.55523	1	ADE3
BP	GO:0046165	alcohol biosynthetic process	4/97	41/1972	1.9834	0.13931	1	PDC1_2/VIP1/ERG27/HMG1
BP	GO:0046394	carboxylic acid biosynthetic process	8/97	118/1972	1.3783	0.22018	1	ACC1/ARO3/ADE3/ILV3/FAS1/ARG4/SER2/HIS5
BP	GO:0046395	carboxylic acid catabolic process	2/97	35/1972	1.16171	0.52094	1	PDC1_2/GCV2
BP	GO:0046486	glycerolipid metabolic process	1/97	64/1972	0.317655	0.96246	1	SCS2
BP	GO:0046488	phosphatidylinositol metabolic process	1/97	35/1972	0.580854	0.83156	1	SCS2
BP	GO:0046490	isopentenyl diphosphate metabolic process	1/97	5/1972	4.06598	0.22311	1	HMG1
BP	GO:0046822	regulation of nucleocytoplasmic transport	1/97	9/1972	2.25888	0.36549	1	MSN5
BP	GO:0046839	phospholipid dephosphorylation	1/97	8/1972	2.54124	0.33252	1	SCS2
BP	GO:0046907	intracellular transport	20/97	298/1972	1.36442	0.08329	1	TUB1/GPD1/ACC1/TEF1/CHC1/MSN5/KAR2/APR1/DIS3/CDC48/VAC8/Unnamed_1007/GLO3/SCS2/SLY1/NOG1/cut15/Unnamed_1516/NEW1/sgt2
BP	GO:0046942	carboxylic acid transport	3/97	48/1972	1.27062	0.42349	1	MUP3/GAP1_8/Unnamed_1103
BP	GO:0048193	Golgi vesicle transport	4/97	85/1972	0.956701	0.6114	1	Unnamed_0129/CHC1/GLO3/SLY1
BP	GO:0048284	organelle fusion	5/97	54/1972	1.8824	0.12281	1	KAR2/CDC48/VAC8/Unnamed_1103/SLY1
BP	GO:0048285	organelle fission	4/97	79/1972	1.02936	0.55195	1	TUB1/TOP2/IME2/LTE1
BP	GO:0048468	cell development	2/97	61/1972	0.666554	0.81299	1	FKS1/Unnamed_1516
BP	GO:0048518	positive regulation of biological process	16/97	309/1972	1.05268	0.45399	1	SIM1/NDI1/FKS1/RTF1/TRA1/SPT16/CBK1/MBP1_1/SKI2/DIS3/CDC48/ACO1/RAD3/SLY1/pli1/RRP6
BP	GO:0048519	negative regulation of biological process	12/97	268/1972	0.910294	0.68641	1	SIM1/RTF1/MUM2/TOP2/SKI2/DIS3/CDC48/SCS2/pli1/LTE1/RRP6/puf6
BP	GO:0048523	negative regulation of cellular process	12/97	262/1972	0.93114	0.65427	1	SIM1/RTF1/MUM2/TOP2/SKI2/DIS3/CDC48/SCS2/pli1/LTE1/RRP6/puf6
BP	GO:0048583	regulation of response to stimulus	4/97	108/1972	0.752959	0.79117	1	RTF1/CBK1/CDC60/ACO1
BP	GO:0048584	positive regulation of response to stimulus	2/97	57/1972	0.71333	0.78164	1	CBK1/ACO1
BP	GO:0048646	anatomical structure formation involved in morphogenesis	2/97	59/1972	0.689149	0.79784	1	FKS1/Unnamed_1516
BP	GO:0048856	anatomical structure development	3/97	94/1972	0.648826	0.85328	1	FKS1/CBK1/Unnamed_1516
BP	GO:0048878	chemical homeostasis	1/97	103/1972	0.197378	0.9952	1	Unnamed_0119
BP	GO:0050657	nucleic acid transport	6/97	66/1972	1.84817	0.10199	1	TEF1/MSN5/DIS3/NOG1/Unnamed_1516/NEW1
BP	GO:0050658	RNA transport	6/97	65/1972	1.87661	0.09638	1	TEF1/MSN5/DIS3/NOG1/Unnamed_1516/NEW1
BP	GO:0050779	RNA destabilization	3/97	29/1972	2.10309	0.16814	1	SKI2/DIS3/RRP6
BP	GO:0050790	regulation of catalytic activity	2/97	134/1972	0.303431	0.99232	1	CDC48/GLO3
BP	GO:0050801	monoatomic ion homeostasis	1/97	79/1972	0.25734	0.98289	1	Unnamed_0119
BP	GO:0051017	actin filament bundle assembly	1/97	11/1972	1.84817	0.42666	1	fim1
BP	GO:0051028	mRNA transport	2/97	23/1972	1.76782	0.31376	1	DIS3/NEW1
BP	GO:0051031	tRNA transport	2/97	9/1972	4.51775	0.0688	1	TEF1/MSN5
BP	GO:0051049	regulation of transport	4/97	56/1972	1.45214	0.29555	1	FKS1/MSN5/SCS2/SLY1
BP	GO:0051052	regulation of DNA metabolic process	5/97	36/1972	2.8236	0.02911	1	SIM1/RTF1/TOP2/CDC48/RAD3
BP	GO:0051053	negative regulation of DNA metabolic process	1/97	14/1972	1.45214	0.50764	1	CDC48
BP	GO:0051128	regulation of cellular component organization	11/97	182/1972	1.22873	0.27858	1	SIM1/FKS1/RTF1/MUM2/SPT16/CBK1/CDC48/IME2/Unnamed_1007/SLY1/LTE1
BP	GO:0051129	negative regulation of cellular component organization	2/97	50/1972	0.813196	0.71586	1	SIM1/LTE1
BP	GO:0051130	positive regulation of cellular component organization	4/97	73/1972	1.11397	0.48822	1	FKS1/SPT16/CDC48/SLY1
BP	GO:0051156	glucose 6-phosphate metabolic process	1/97	10/1972	2.03299	0.39684	1	GND1
BP	GO:0051168	nuclear export	6/97	64/1972	1.90593	0.09095	1	TEF1/MSN5/DIS3/NOG1/Unnamed_1516/NEW1
BP	GO:0051169	nuclear transport	9/97	81/1972	2.25888	0.01585	1	ACC1/TEF1/MSN5/DIS3/Unnamed_1007/NOG1/cut15/Unnamed_1516/NEW1
BP	GO:0051170	import into nucleus	3/97	18/1972	3.38832	0.05503	1	ACC1/Unnamed_1007/cut15
BP	GO:0051171	regulation of nitrogen compound metabolic process	18/97	371/1972	0.986356	0.56949	1	SIM1/FUN12/RTF1/TRA1/SPT16/ELP2/CBK1/TOP2/MBP1_1/SKI2/DIS3/CDC48/SCS2/RAD3/RVB1/pli1/RRP6/puf6
BP	GO:0051172	negative regulation of nitrogen compound metabolic process	8/97	171/1972	0.951106	0.6159	1	RTF1/SKI2/DIS3/CDC48/SCS2/pli1/RRP6/puf6
BP	GO:0051173	positive regulation of nitrogen compound metabolic process	10/97	203/1972	1.00147	0.54994	1	SIM1/RTF1/TRA1/SPT16/MBP1_1/SKI2/DIS3/CDC48/RAD3/RRP6
BP	GO:0051174	regulation of phosphorus metabolic process	3/97	93/1972	0.655803	0.84811	1	RTF1/CDC48/SCS2
BP	GO:0051223	regulation of protein transport	1/97	14/1972	1.45214	0.50764	1	MSN5
BP	GO:0051236	establishment of RNA localization	6/97	65/1972	1.87661	0.09638	1	TEF1/MSN5/DIS3/NOG1/Unnamed_1516/NEW1
BP	GO:0051246	regulation of protein metabolic process	8/97	169/1972	0.962362	0.60204	1	FUN12/RTF1/SKI2/DIS3/CDC48/pli1/RRP6/puf6
BP	GO:0051247	positive regulation of protein metabolic process	2/97	72/1972	0.564719	0.87961	1	RTF1/CDC48
BP	GO:0051248	negative regulation of protein metabolic process	5/97	66/1972	1.54014	0.22166	1	SKI2/DIS3/pli1/RRP6/puf6
BP	GO:0051252	regulation of RNA metabolic process	13/97	251/1972	1.05294	0.46685	1	SIM1/RTF1/TRA1/SPT16/ELP2/CBK1/MBP1_1/SKI2/DIS3/SCS2/RAD3/RVB1/RRP6
BP	GO:0051253	negative regulation of RNA metabolic process	2/97	100/1972	0.406598	0.96358	1	RTF1/SCS2
BP	GO:0051254	positive regulation of RNA metabolic process	8/97	143/1972	1.13734	0.40629	1	SIM1/RTF1/TRA1/SPT16/MBP1_1/SKI2/DIS3/RRP6
BP	GO:0051273	beta-glucan metabolic process	2/97	11/1972	3.69634	0.09865	1	FKS1/KAR2
BP	GO:0051274	beta-glucan biosynthetic process	2/97	10/1972	4.06598	0.08331	1	FKS1/KAR2
BP	GO:0051278	fungal-type cell wall polysaccharide biosynthetic process	1/97	10/1972	2.03299	0.39684	1	KAR2
BP	GO:0051301	cell division	1/97	71/1972	0.286337	0.97396	1	CBK1
BP	GO:0051303	establishment of chromosome localization	1/97	7/1972	2.90427	0.29786	1	CDC48
BP	GO:0051306	mitotic sister chromatid separation	1/97	12/1972	1.69416	0.45502	1	LTE1
BP	GO:0051310	metaphase chromosome alignment	1/97	7/1972	2.90427	0.29786	1	CDC48
BP	GO:0051321	meiotic cell cycle	6/97	99/1972	1.23211	0.35969	1	TUB1/FKS1/MUM2/TOP2/IME2/Unnamed_1516
BP	GO:0051336	regulation of hydrolase activity	2/97	54/1972	0.752959	0.75524	1	CDC48/GLO3
BP	GO:0051338	regulation of transferase activity	1/97	51/1972	0.398625	0.92621	1	CDC48
BP	GO:0051345	positive regulation of hydrolase activity	1/97	38/1972	0.534997	0.85563	1	GLO3
BP	GO:0051445	regulation of meiotic cell cycle	1/97	19/1972	1.06999	0.6182	1	IME2
BP	GO:0051604	protein maturation	1/97	89/1972	0.228426	0.9899	1	cct1
BP	GO:0051640	organelle localization	7/97	80/1972	1.77887	0.09438	1	TUB1/CDC48/VAC8/GLO3/NOG1/pli1/Unnamed_1516
BP	GO:0051647	nucleus localization	1/97	6/1972	3.38832	0.26142	1	TUB1
BP	GO:0051648	vesicle localization	1/97	8/1972	2.54124	0.33252	1	GLO3
BP	GO:0051649	establishment of localization in cell	20/97	314/1972	1.2949	0.12575	1	TUB1/GPD1/ACC1/TEF1/CHC1/MSN5/KAR2/APR1/DIS3/CDC48/VAC8/Unnamed_1007/GLO3/SCS2/SLY1/NOG1/cut15/Unnamed_1516/NEW1/sgt2
BP	GO:0051650	establishment of vesicle localization	1/97	8/1972	2.54124	0.33252	1	GLO3
BP	GO:0051656	establishment of organelle localization	5/97	56/1972	1.81517	0.13757	1	TUB1/CDC48/GLO3/NOG1/Unnamed_1516
BP	GO:0051668	localization within membrane	4/97	52/1972	1.56384	0.25089	1	Unnamed_0129/KAR2/cut15/sgt2
BP	GO:0051703	biological process involved in intraspecies interaction between organisms	1/97	23/1972	0.883909	0.68864	1	CBK1
BP	GO:0051707	response to other organism	1/97	20/1972	1.01649	0.63717	1	ACO1
BP	GO:0051716	cellular response to stimulus	16/97	460/1972	0.707127	0.96446	1	GPD1/RTF1/TRA1/KAR2/PSR2/CBK1/TOP2/ERB1/CDC60/APR1/RPO21/CDC48/IME2/RAD3/GND1/LTE1
BP	GO:0051726	regulation of cell cycle	3/97	105/1972	0.580854	0.90088	1	TOP2/IME2/LTE1
BP	GO:0051783	regulation of nuclear division	2/97	40/1972	1.01649	0.59451	1	IME2/LTE1
BP	GO:0051784	negative regulation of nuclear division	1/97	21/1972	0.96809	0.6552	1	LTE1
BP	GO:0051788	response to misfolded protein	1/97	11/1972	1.84817	0.42666	1	CDC48
BP	GO:0051983	regulation of chromosome segregation	1/97	16/1972	1.27062	0.55523	1	LTE1
BP	GO:0051985	negative regulation of chromosome segregation	1/97	13/1972	1.56384	0.48199	1	LTE1
BP	GO:0052031	modulation by symbiont of host defense response	1/97	9/1972	2.25888	0.36549	1	ACO1
BP	GO:0052173	response to defenses of other organism	1/97	17/1972	1.19588	0.57729	1	ACO1
BP	GO:0052200	response to host defenses	1/97	14/1972	1.45214	0.50764	1	ACO1
BP	GO:0055080	monoatomic cation homeostasis	1/97	70/1972	0.290427	0.97256	1	Unnamed_0119
BP	GO:0055082	intracellular chemical homeostasis	1/97	95/1972	0.213999	0.99265	1	Unnamed_0119
BP	GO:0055085	transmembrane transport	12/97	204/1972	1.19588	0.29758	1	ALR1/PTR2_2/Unnamed_0119/GPD1/MUP3/Unnamed_0407/KAR2/FTH1/GAP1_8/PDR5/ATP1/Unnamed_1103
BP	GO:0055086	nucleobase-containing small molecule metabolic process	8/97	147/1972	1.10639	0.43749	1	GPD1/NDI1/ADE3/PDC1_2/ATP1/LSC1/HMG1/GND1
BP	GO:0060255	regulation of macromolecule metabolic process	19/97	402/1972	0.960866	0.62102	1	SIM1/FUN12/RTF1/TRA1/SPT16/ELP2/CBK1/TOP2/MBP1_1/SKI2/DIS3/CDC48/IME2/SCS2/RAD3/RVB1/pli1/RRP6/puf6
BP	GO:0060258	negative regulation of filamentous growth	1/97	14/1972	1.45214	0.50764	1	MUM2
BP	GO:0060260	regulation of transcription initiation by RNA polymerase II	1/97	19/1972	1.06999	0.6182	1	SPT16
BP	GO:0060261	positive regulation of transcription initiation by RNA polymerase II	1/97	15/1972	1.35533	0.53204	1	SPT16
BP	GO:0060341	regulation of cellular localization	3/97	42/1972	1.45214	0.3416	1	MSN5/CDC48/SCS2
BP	GO:0060627	regulation of vesicle-mediated transport	2/97	26/1972	1.56384	0.36871	1	FKS1/SLY1
BP	GO:0061013	regulation of mRNA catabolic process	3/97	32/1972	1.90593	0.20607	1	SKI2/DIS3/RRP6
BP	GO:0061014	positive regulation of mRNA catabolic process	3/97	29/1972	2.10309	0.16814	1	SKI2/DIS3/RRP6
BP	GO:0061157	mRNA destabilization	3/97	29/1972	2.10309	0.16814	1	SKI2/DIS3/RRP6
BP	GO:0061572	actin filament bundle organization	1/97	11/1972	1.84817	0.42666	1	fim1
BP	GO:0061726	mitochondrion disassembly	1/97	10/1972	2.03299	0.39684	1	SIM1
BP	GO:0061919	process utilizing autophagic mechanism	4/97	70/1972	1.16171	0.45507	1	SIM1/APR1/CDC48/VAC8
BP	GO:0061982	meiosis I cell cycle process	2/97	26/1972	1.56384	0.36871	1	TUB1/TOP2
BP	GO:0062197	cellular response to chemical stress	3/97	87/1972	0.701031	0.81368	1	GPD1/PSR2/GND1
BP	GO:0065003	protein-containing complex assembly	10/97	233/1972	0.872528	0.72888	1	RRP5/FUN12/RTF1/SPT16/Unnamed_0444/SLY1/RVB1/NOG1/Unnamed_1516/taf6
BP	GO:0065004	protein-DNA complex assembly	3/97	53/1972	1.15075	0.48912	1	SPT16/Unnamed_0444/taf6
BP	GO:0070085	glycosylation	1/97	38/1972	0.534997	0.85563	1	MNN2_1
BP	GO:0070201	regulation of establishment of protein localization	1/97	15/1972	1.35533	0.53204	1	MSN5
BP	GO:0070590	spore wall biogenesis	1/97	19/1972	1.06999	0.6182	1	FKS1
BP	GO:0070591	ascospore wall biogenesis	1/97	19/1972	1.06999	0.6182	1	FKS1
BP	GO:0070647	protein modification by small protein conjugation or removal	4/97	48/1972	1.69416	0.20795	1	RTF1/ELP2/CDC48/pli1
BP	GO:0070726	cell wall assembly	1/97	20/1972	1.01649	0.63717	1	FKS1
BP	GO:0070727	cellular macromolecule localization	17/97	264/1972	1.30912	0.14192	1	GPD1/ACC1/TEF1/MSN5/KAR2/APR1/DIS3/CDC48/VAC8/Unnamed_1007/NOG1/cut15/LTE1/Unnamed_1516/NEW1/RRP6/sgt2
BP	GO:0070783	growth of unicellular organism as a thread of attached cells	2/97	53/1972	0.767166	0.74586	1	MUM2/Unnamed_1007
BP	GO:0070784	regulation of growth of unicellular organism as a thread of attached cells	2/97	21/1972	1.93618	0.27656	1	MUM2/Unnamed_1007
BP	GO:0070785	negative regulation of growth of unicellular organism as a thread of attached cells	1/97	6/1972	3.38832	0.26142	1	MUM2
BP	GO:0070879	fungal-type cell wall beta-glucan metabolic process	1/97	5/1972	4.06598	0.22311	1	KAR2
BP	GO:0070897	transcription preinitiation complex assembly	2/97	31/1972	1.31161	0.45613	1	SPT16/taf6
BP	GO:0070918	regulatory ncRNA processing	3/97	23/1972	2.65173	0.10024	1	RTF1/DIS3/RRP6
BP	GO:0070972	protein localization to endoplasmic reticulum	2/97	14/1972	2.90427	0.14856	1	KAR2/sgt2
BP	GO:0071025	RNA surveillance	2/97	14/1972	2.90427	0.14856	1	DIS3/RRP6
BP	GO:0071027	nuclear RNA surveillance	2/97	14/1972	2.90427	0.14856	1	DIS3/RRP6
BP	GO:0071029	nuclear ncRNA surveillance	2/97	9/1972	4.51775	0.0688	1	DIS3/RRP6
BP	GO:0071043	CUT metabolic process	2/97	7/1972	5.80854	0.04278	1	DIS3/RRP6
BP	GO:0071046	nuclear polyadenylation-dependent ncRNA catabolic process	2/97	9/1972	4.51775	0.0688	1	DIS3/RRP6
BP	GO:0071047	polyadenylation-dependent mRNA catabolic process	2/97	10/1972	4.06598	0.08331	1	DIS3/RRP6
BP	GO:0071174	mitotic spindle checkpoint signaling	1/97	12/1972	1.69416	0.45502	1	LTE1
BP	GO:0071214	cellular response to abiotic stimulus	3/97	48/1972	1.27062	0.42349	1	GPD1/PSR2/CBK1
BP	GO:0071218	cellular response to misfolded protein	1/97	11/1972	1.84817	0.42666	1	CDC48
BP	GO:0071241	cellular response to inorganic substance	1/97	13/1972	1.56384	0.48199	1	CDC48
BP	GO:0071310	cellular response to organic substance	1/97	84/1972	0.242023	0.98685	1	CDC48
BP	GO:0071467	cellular response to pH	1/97	18/1972	1.12944	0.59826	1	CBK1
BP	GO:0071496	cellular response to external stimulus	2/97	77/1972	0.528049	0.90206	1	CBK1/APR1
BP	GO:0071554	cell wall organization or biogenesis	8/97	131/1972	1.24152	0.31372	1	SIM1/FKS1/MNN2_1/KAR2/CBK1/PRS1_1/APR1/SUN4
BP	GO:0071555	cell wall organization	6/97	101/1972	1.20772	0.37783	1	SIM1/FKS1/CBK1/PRS1_1/APR1/SUN4
BP	GO:0071702	organic substance transport	20/97	331/1972	1.22839	0.18331	1	PTR2_2/GPD1/ACC1/MUP3/TEF1/MSN5/KAR2/APR1/DIS3/CDC48/GAP1_8/VAC8/Unnamed_1007/SCS2/Unnamed_1103/NOG1/cut15/Unnamed_1516/NEW1/sgt2
BP	GO:0071806	protein transmembrane transport	2/97	35/1972	1.16171	0.52094	1	GPD1/KAR2
BP	GO:0071824	protein-DNA complex organization	10/97	148/1972	1.37364	0.18644	1	SIM1/RTF1/TRA1/SPT16/Unnamed_0444/TOP2/CDC48/SCS2/RVB1/taf6
BP	GO:0071826	protein-RNA complex organization	7/97	82/1972	1.73548	0.10439	1	RRP5/FUN12/RTF1/RVB1/NOG1/Unnamed_1516/PRP43
BP	GO:0071852	fungal-type cell wall organization or biogenesis	7/97	116/1972	1.2268	0.34357	1	SIM1/FKS1/KAR2/CBK1/PRS1_1/APR1/SUN4
BP	GO:0071897	DNA biosynthetic process	2/97	17/1972	2.39175	0.20233	1	RPO21/CDC48
BP	GO:0071940	fungal-type cell wall assembly	1/97	20/1972	1.01649	0.63717	1	FKS1
BP	GO:0071941	nitrogen cycle metabolic process	1/97	8/1972	2.54124	0.33252	1	DUR1,2
BP	GO:0071966	fungal-type cell wall polysaccharide metabolic process	1/97	10/1972	2.03299	0.39684	1	KAR2
BP	GO:0072330	monocarboxylic acid biosynthetic process	2/97	33/1972	1.23211	0.48917	1	ACC1/FAS1
BP	GO:0072350	tricarboxylic acid metabolic process	2/97	15/1972	2.71065	0.16616	1	ACO1/LSC1
BP	GO:0072521	purine-containing compound metabolic process	8/97	111/1972	1.46522	0.17504	1	GPD1/NDI1/ADE3/PDC1_2/ATP1/LSC1/HMG1/GND1
BP	GO:0072522	purine-containing compound biosynthetic process	2/97	60/1972	0.677663	0.80554	1	ADE3/ATP1
BP	GO:0072524	pyridine-containing compound metabolic process	4/97	42/1972	1.93618	0.14849	1	GPD1/NDI1/PDC1_2/GND1
BP	GO:0072594	establishment of protein localization to organelle	8/97	98/1972	1.65958	0.10449	1	GPD1/ACC1/KAR2/APR1/VAC8/Unnamed_1007/cut15/sgt2
BP	GO:0072599	establishment of protein localization to endoplasmic reticulum	2/97	9/1972	4.51775	0.0688	1	KAR2/sgt2
BP	GO:0072657	protein localization to membrane	3/97	39/1972	1.56384	0.30024	1	KAR2/cut15/sgt2
BP	GO:0072665	protein localization to vacuole	2/97	35/1972	1.16171	0.52094	1	APR1/VAC8
BP	GO:0072666	establishment of protein localization to vacuole	2/97	33/1972	1.23211	0.48917	1	APR1/VAC8
BP	GO:0075136	response to host	1/97	14/1972	1.45214	0.50764	1	ACO1
BP	GO:0080090	regulation of primary metabolic process	18/97	385/1972	0.950489	0.63922	1	SIM1/FUN12/RTF1/TRA1/SPT16/ELP2/CBK1/TOP2/MBP1_1/SKI2/DIS3/CDC48/SCS2/RAD3/RVB1/pli1/RRP6/puf6
BP	GO:0080135	regulation of cellular response to stress	1/97	30/1972	0.677663	0.78232	1	RTF1
BP	GO:0090033	positive regulation of filamentous growth	1/97	23/1972	0.883909	0.68864	1	CBK1
BP	GO:0090066	regulation of anatomical structure size	1/97	32/1972	0.635309	0.80353	1	FKS1
BP	GO:0090150	establishment of protein localization to membrane	3/97	34/1972	1.79381	0.23236	1	KAR2/cut15/sgt2
BP	GO:0090605	submerged biofilm formation	1/97	20/1972	1.01649	0.63717	1	CBK1
BP	GO:0090609	single-species submerged biofilm formation	1/97	18/1972	1.12944	0.59826	1	CBK1
BP	GO:0097064	ncRNA export from nucleus	2/97	15/1972	2.71065	0.16616	1	TEF1/MSN5
BP	GO:0097384	cellular lipid biosynthetic process	2/97	26/1972	1.56384	0.36871	1	ERG27/HMG1
BP	GO:0097435	supramolecular fiber organization	1/97	42/1972	0.484045	0.88251	1	fim1
BP	GO:0097502	mannosylation	1/97	20/1972	1.01649	0.63717	1	MNN2_1
BP	GO:0097576	vacuole fusion	2/97	28/1972	1.45214	0.40442	1	VAC8/Unnamed_1103
BP	GO:0098630	aggregation of unicellular organisms	1/97	25/1972	0.813196	0.71887	1	CBK1
BP	GO:0098657	import into cell	3/97	61/1972	0.999831	0.58602	1	FKS1/CHC1/FTH1
BP	GO:0098660	inorganic ion transmembrane transport	4/97	75/1972	1.08426	0.50988	1	ALR1/FTH1/ATP1/Unnamed_1103
BP	GO:0098743	cell aggregation	1/97	25/1972	0.813196	0.71887	1	CBK1
BP	GO:0098781	ncRNA transcription	2/97	31/1972	1.31161	0.45613	1	Unnamed_0250/RTF1
BP	GO:0098813	nuclear chromosome segregation	4/97	50/1972	1.62639	0.22915	1	TUB1/TOP2/CDC48/LTE1
BP	GO:0098876	vesicle-mediated transport to the plasma membrane	1/97	17/1972	1.19588	0.57729	1	Unnamed_0129
BP	GO:0104004	cellular response to environmental stimulus	3/97	48/1972	1.27062	0.42349	1	GPD1/PSR2/CBK1
BP	GO:0106354	tRNA surveillance	2/97	8/1972	5.08247	0.05524	1	DIS3/RRP6
BP	GO:0110009	formin-nucleated actin cable organization	1/97	8/1972	2.54124	0.33252	1	fim1
BP	GO:0140013	meiotic nuclear division	3/97	35/1972	1.74256	0.24574	1	TUB1/TOP2/IME2
BP	GO:0140014	mitotic nuclear division	2/97	52/1972	0.781919	0.73617	1	TUB1/LTE1
BP	GO:0140053	mitochondrial gene expression	2/97	57/1972	0.71333	0.78164	1	GRS1/RSM25
BP	GO:0140352	export from cell	1/97	35/1972	0.580854	0.83156	1	PDR5
BP	GO:0140455	cytoplasm protein quality control	1/97	6/1972	3.38832	0.26142	1	CDC48
BP	GO:0140527	reciprocal homologous recombination	1/97	9/1972	2.25888	0.36549	1	TOP2
BP	GO:0140694	non-membrane-bounded organelle assembly	3/97	78/1972	0.781919	0.75011	1	RRP5/FUN12/Unnamed_1516
BP	GO:1900180	regulation of protein localization to nucleus	1/97	8/1972	2.54124	0.33252	1	CDC48
BP	GO:1900190	regulation of single-species biofilm formation	1/97	7/1972	2.90427	0.29786	1	CBK1
BP	GO:1900428	regulation of filamentous growth of a population of unicellular organisms	3/97	43/1972	1.41836	0.35538	1	MUM2/CBK1/Unnamed_1007
BP	GO:1900429	negative regulation of filamentous growth of a population of unicellular organisms	1/97	13/1972	1.56384	0.48199	1	MUM2
BP	GO:1900430	positive regulation of filamentous growth of a population of unicellular organisms	1/97	23/1972	0.883909	0.68864	1	CBK1
BP	GO:1900440	regulation of filamentous growth of a population of unicellular organisms in response to neutral pH	1/97	6/1972	3.38832	0.26142	1	CBK1
BP	GO:1900741	regulation of filamentous growth of a population of unicellular organisms in response to pH	1/97	8/1972	2.54124	0.33252	1	CBK1
BP	GO:1900743	positive regulation of filamentous growth of a population of unicellular organisms in response to pH	1/97	6/1972	3.38832	0.26142	1	CBK1
BP	GO:1901135	carbohydrate derivative metabolic process	8/97	183/1972	0.888739	0.69362	1	NDI1/MNN2_1/PDC1_2/PRS1_1/ATP1/LSC1/HMG1/GND1
BP	GO:1901137	carbohydrate derivative biosynthetic process	3/97	128/1972	0.476482	0.95871	1	MNN2_1/PRS1_1/ATP1
BP	GO:1901293	nucleoside phosphate biosynthetic process	1/97	70/1972	0.290427	0.97256	1	ATP1
BP	GO:1901575	organic substance catabolic process	9/97	257/1972	0.711942	0.90478	1	KAR2/PDC1_2/SKI2/APR1/DUR1,2/DIS3/CDC48/GCV2/RRP6
BP	GO:1901605	alpha-amino acid metabolic process	5/97	92/1972	1.10489	0.47741	1	PDC1_2/ARG4/SER2/HIS5/GCV2
BP	GO:1901615	organic hydroxy compound metabolic process	5/97	69/1972	1.47318	0.24955	1	GPD1/PDC1_2/VIP1/ERG27/HMG1
BP	GO:1901617	organic hydroxy compound biosynthetic process	4/97	45/1972	1.8071	0.17735	1	PDC1_2/VIP1/ERG27/HMG1
BP	GO:1901698	response to nitrogen compound	2/97	50/1972	0.813196	0.71586	1	KAR2/CDC48
BP	GO:1901873	regulation of post-translational protein modification	3/97	16/1972	3.81186	0.04053	1	RTF1/CDC48/pli1
BP	GO:1901987	regulation of cell cycle phase transition	2/97	52/1972	0.781919	0.73617	1	TOP2/LTE1
BP	GO:1901988	negative regulation of cell cycle phase transition	2/97	35/1972	1.16171	0.52094	1	TOP2/LTE1
BP	GO:1901990	regulation of mitotic cell cycle phase transition	1/97	37/1972	0.549457	0.84801	1	LTE1
BP	GO:1901991	negative regulation of mitotic cell cycle phase transition	1/97	19/1972	1.06999	0.6182	1	LTE1
BP	GO:1902099	regulation of metaphase/anaphase transition of cell cycle	1/97	12/1972	1.69416	0.45502	1	LTE1
BP	GO:1902100	negative regulation of metaphase/anaphase transition of cell cycle	1/97	12/1972	1.69416	0.45502	1	LTE1
BP	GO:1902221	erythrose 4-phosphate/phosphoenolpyruvate family amino acid metabolic process	1/97	5/1972	4.06598	0.22311	1	PDC1_2
BP	GO:1902299	pre-replicative complex assembly involved in cell cycle DNA replication	1/97	9/1972	2.25888	0.36549	1	Unnamed_0444
BP	GO:1902531	regulation of intracellular signal transduction	1/97	44/1972	0.462043	0.89402	1	CDC60
BP	GO:1902600	proton transmembrane transport	1/97	39/1972	0.521279	0.86287	1	ATP1
BP	GO:1902652	secondary alcohol metabolic process	2/97	32/1972	1.27062	0.4728	1	ERG27/HMG1
BP	GO:1902653	secondary alcohol biosynthetic process	2/97	28/1972	1.45214	0.40442	1	ERG27/HMG1
BP	GO:1902679	negative regulation of RNA biosynthetic process	2/97	95/1972	0.427998	0.95461	1	RTF1/SCS2
BP	GO:1902680	positive regulation of RNA biosynthetic process	5/97	119/1972	0.854197	0.70945	1	SIM1/RTF1/TRA1/SPT16/MBP1_1
BP	GO:1902850	microtubule cytoskeleton organization involved in mitosis	1/97	19/1972	1.06999	0.6182	1	CDC48
BP	GO:1903047	mitotic cell cycle process	5/97	121/1972	0.840078	0.72348	1	TUB1/TOP2/MBP1_1/CDC48/LTE1
BP	GO:1903311	regulation of mRNA metabolic process	3/97	35/1972	1.74256	0.24574	1	SKI2/DIS3/RRP6
BP	GO:1903313	positive regulation of mRNA metabolic process	3/97	29/1972	2.10309	0.16814	1	SKI2/DIS3/RRP6
BP	GO:1903320	regulation of protein modification by small protein conjugation or removal	3/97	7/1972	8.71281	0.0035	1	RTF1/CDC48/pli1
BP	GO:1903338	regulation of cell wall organization or biogenesis	1/97	14/1972	1.45214	0.50764	1	CBK1
BP	GO:1903825	organic acid transmembrane transport	3/97	43/1972	1.41836	0.35538	1	MUP3/GAP1_8/Unnamed_1103
BP	GO:1903829	positive regulation of protein localization	1/97	10/1972	2.03299	0.39684	1	CDC48
BP	GO:1905818	regulation of chromosome separation	1/97	12/1972	1.69416	0.45502	1	LTE1
BP	GO:1905819	negative regulation of chromosome separation	1/97	12/1972	1.69416	0.45502	1	LTE1
BP	GO:1905952	regulation of lipid localization	1/97	15/1972	1.35533	0.53204	1	SCS2
BP	GO:2000142	regulation of DNA-templated transcription initiation	1/97	19/1972	1.06999	0.6182	1	SPT16
BP	GO:2000144	positive regulation of DNA-templated transcription initiation	1/97	15/1972	1.35533	0.53204	1	SPT16
BP	GO:2000241	regulation of reproductive process	1/97	53/1972	0.383583	0.93347	1	IME2
BP	GO:2000278	regulation of DNA biosynthetic process	1/97	6/1972	3.38832	0.26142	1	CDC48
BP	GO:2000816	negative regulation of mitotic sister chromatid separation	1/97	12/1972	1.69416	0.45502	1	LTE1
BP	GO:2001141	regulation of RNA biosynthetic process	10/97	222/1972	0.915761	0.66877	1	SIM1/RTF1/TRA1/SPT16/ELP2/CBK1/MBP1_1/SCS2/RAD3/RVB1
BP	GO:2001252	positive regulation of chromosome organization	1/97	11/1972	1.84817	0.42666	1	CDC48
MF	GO:0003678	DNA helicase activity	3/88	9/1712	6.48485	0.0088	0.0088	RAD3/RVB1/DBP9
MF	GO:0016887	ATP hydrolysis activity	14/88	138/1712	1.97365	0.0088	0.0088	Unnamed_0119/KAR2/TOP2/SKI2/CDC48/DBP7/TEF3/PDR5/Unnamed_1103/RAD3/RVB1/DBP9/NEW1/PRP43
MF	GO:0003729	mRNA binding	10/88	87/1712	2.23615	0.0116	0.0116	RRP5/UTP20/sof1/SKI2/NOP4/Unnamed_1516/DBP9/NEW1/PRP43/puf6
MF	GO:0003746	translation elongation factor activity	2/88	6/1712	6.48485	0.0342	0.0342	TEF1/TEF3
MF	GO:0005525	GTP binding	3/88	16/1712	3.64773	0.0452	0.0452	FUN12/TEF1/NOG1
MF	GO:0032550	purine ribonucleoside binding	3/88	16/1712	3.64773	0.0452	0.0452	FUN12/TEF1/NOG1
MF	GO:0000175	3'-5'-RNA exonuclease activity	2/88	7/1712	5.55844	0.0463	0.0463	DIS3/RRP6
MF	GO:0004812	aminoacyl-tRNA ligase activity	4/88	28/1712	2.77922	0.0519	0.0519	GRS1/CDC60/Unnamed_0983/ILS1
MF	GO:0003724	RNA helicase activity	4/88	29/1712	2.68339	0.0579	0.0579	SKI2/DBP7/DBP9/PRP43
MF	GO:0140359	ABC-type transporter activity	2/88	8/1712	4.86364	0.0598	0.0598	Unnamed_0119/PDR5
MF	GO:0016836	hydro-lyase activity	3/88	18/1712	3.24242	0.0612	0.0612	ILV3/FAS1/ACO1
MF	GO:0016616	oxidoreductase activity, acting on the CH-OH group of donors, NAD or NADP as acceptor	4/88	34/1712	2.28877	0.0932	0.0932	GPD1/ERG27/HMG1/GND1
MF	GO:0015399	primary active transmembrane transporter activity	4/88	37/1712	2.10319	0.1184	0.0988	Unnamed_0119/NDI1/PDR5/Unnamed_1103
MF	GO:0043021	ribonucleoprotein complex binding	2/88	18/1712	2.16162	0.2357	0.1	FUN12/ERB1
MF	GO:0046915	transition metal ion transmembrane transporter activity	2/88	11/1712	3.53719	0.1063	0.1063	FTH1/Unnamed_1103
MF	GO:0005048	signal sequence binding	2/88	12/1712	3.24242	0.1234	0.1234	Unnamed_1007/cut15
MF	GO:0090079	translation regulator activity, nucleic acid binding	4/88	28/1712	2.77922	0.0519	0.1437	FUN12/TEF1/TEF3/puf6
MF	GO:0016879	ligase activity, forming carbon-nitrogen bonds	3/88	27/1712	2.16162	0.1583	0.1583	ACC1/ADE3/DUR1,2
MF	GO:0003924	GTPase activity	4/88	43/1712	1.80973	0.1763	0.1763	FUN12/TEF1/TEF3/Unnamed_1516
MF	GO:0005198	structural molecule activity	4/88	126/1712	0.617605	0.9017	0.1887	CHC1/RSM25/taf6/sgt2
MF	GO:0044877	protein-containing complex binding	9/88	89/1712	1.96731	0.0353	0.2035	FUN12/Unnamed_0250/RTF1/SPT16/ELP2/Unnamed_0444/ERB1/fim1/taf6
MF	GO:0003723	RNA binding	18/88	223/1712	1.57032	0.0299	0.2084	RRP5/UTP20/FUN12/TEF1/RTF1/MSN5/sof1/SKI2/ERB1/NOP4/DIS3/TEF3/ESF1/Unnamed_1516/DBP9/NEW1/PRP43/puf6
MF	GO:0003684	damaged DNA binding	1/88	5/1712	3.89091	0.2322	0.2322	RAD3
MF	GO:0015095	magnesium ion transmembrane transporter activity	1/88	5/1712	3.89091	0.2322	0.2322	ALR1
MF	GO:0016638	oxidoreductase activity, acting on the CH-NH2 group of donors	1/88	5/1712	3.89091	0.2322	0.2322	GCV2
MF	GO:0016878	acid-thiol ligase activity	1/88	5/1712	3.89091	0.2322	0.2322	LSC1
MF	GO:0019238	cyclohydrolase activity	1/88	5/1712	3.89091	0.2322	0.2322	ADE3
MF	GO:0035251	UDP-glucosyltransferase activity	1/88	5/1712	3.89091	0.2322	0.2322	FKS1
MF	GO:0070180	large ribosomal subunit rRNA binding	1/88	5/1712	3.89091	0.2322	0.2322	ERB1
MF	GO:0042134	rRNA primary transcript binding	1/88	6/1712	3.24242	0.2717	0.2717	RRP5
MF	GO:0051015	actin filament binding	1/88	6/1712	3.24242	0.2717	0.2717	fim1
MF	GO:0140104	molecular carrier activity	1/88	6/1712	3.24242	0.2717	0.2717	MSN5
MF	GO:0015179	L-amino acid transmembrane transporter activity	2/88	16/1712	2.43182	0.1971	0.3077	MUP3/GAP1_8
MF	GO:0005310	dicarboxylic acid transmembrane transporter activity	1/88	7/1712	2.77922	0.3093	0.3093	Unnamed_1103
MF	GO:0015926	glucosidase activity	1/88	7/1712	2.77922	0.3093	0.3093	SUN4
MF	GO:0003682	chromatin binding	4/88	48/1712	1.62121	0.2306	0.335	Unnamed_0250/SPT16/Unnamed_0444/taf6
MF	GO:0000026	alpha-1,2-mannosyltransferase activity	1/88	8/1712	2.43182	0.345	0.345	MNN2_1
MF	GO:0003727	single-stranded RNA binding	1/88	8/1712	2.43182	0.345	0.345	RRP5
MF	GO:0008017	microtubule binding	1/88	8/1712	2.43182	0.345	0.345	ELP2
MF	GO:0031369	translation initiation factor binding	1/88	8/1712	2.43182	0.345	0.345	FUN12
MF	GO:0031491	nucleosome binding	1/88	8/1712	2.43182	0.345	0.345	SPT16
MF	GO:0005215	transporter activity	12/88	176/1712	1.32645	0.1854	0.3579	ALR1/PTR2_2/Unnamed_0119/NDI1/MUP3/Unnamed_0407/FTH1/GAP1_8/PDR5/Unnamed_1007/Unnamed_1103/cut15
MF	GO:0004521	RNA endonuclease activity	1/88	9/1712	2.16162	0.3788	0.3788	DIS3
MF	GO:0015193	L-proline transmembrane transporter activity	1/88	9/1712	2.16162	0.3788	0.3788	GAP1_8
MF	GO:0016628	oxidoreductase activity, acting on the CH-CH group of donors, NAD or NADP as acceptor	1/88	9/1712	2.16162	0.3788	0.3788	FAS1
MF	GO:0044183	protein folding chaperone	1/88	9/1712	2.16162	0.3788	0.3788	cct1
MF	GO:1901682	sulfur compound transmembrane transporter activity	1/88	9/1712	2.16162	0.3788	0.3788	MUP3
MF	GO:0022857	transmembrane transporter activity	10/88	151/1712	1.28838	0.2428	0.404	ALR1/PTR2_2/Unnamed_0119/NDI1/MUP3/Unnamed_0407/FTH1/GAP1_8/PDR5/Unnamed_1103
MF	GO:0016462	pyrophosphatase activity	18/88	202/1712	1.73357	0.0115	0.41	Unnamed_0119/PPA2/FUN12/TEF1/KAR2/TOP2/SKI2/CDC48/DBP7/TEF3/PDR5/Unnamed_1103/RAD3/RVB1/Unnamed_1516/DBP9/NEW1/PRP43
MF	GO:0019904	protein domain specific binding	1/88	10/1712	1.94545	0.4109	0.4109	SCS2
MF	GO:0035673	oligopeptide transmembrane transporter activity	1/88	10/1712	1.94545	0.4109	0.4109	PTR2_2
MF	GO:0016829	lyase activity	5/88	48/1712	2.02652	0.0962	0.4332	ILV3/PDC1_2/FAS1/ARG4/ACO1
MF	GO:0000993	RNA polymerase II complex binding	1/88	11/1712	1.7686	0.4413	0.4413	RTF1
MF	GO:0015297	antiporter activity	1/88	11/1712	1.7686	0.4413	0.4413	MUP3
MF	GO:0016646	oxidoreductase activity, acting on the CH-NH group of donors, NAD or NADP as acceptor	1/88	11/1712	1.7686	0.4413	0.4413	ADE3
MF	GO:0016776	phosphotransferase activity, phosphate group as acceptor	1/88	11/1712	1.7686	0.4413	0.4413	VIP1
MF	GO:0016831	carboxy-lyase activity	1/88	11/1712	1.7686	0.4413	0.4413	PDC1_2
MF	GO:0009055	electron transfer activity	1/88	12/1712	1.62121	0.4702	0.4702	NDI1
MF	GO:0015203	polyamine transmembrane transporter activity	1/88	12/1712	1.62121	0.4702	0.4702	GAP1_8
MF	GO:0031267	small GTPase binding	1/88	12/1712	1.62121	0.4702	0.4702	LTE1
MF	GO:0005096	GTPase activator activity	1/88	13/1712	1.4965	0.4977	0.4977	GLO3
MF	GO:0005515	protein binding	17/88	302/1712	1.09512	0.3799	0.5039	FUN12/TEF1/RTF1/MUM2/SPT16/ELP2/MSN5/KAR2/CDC48/VAC8/SCS2/SLY1/fim1/cct1/LTE1/taf6/sgt2
MF	GO:0008094	ATP-dependent activity, acting on DNA	4/88	23/1712	3.3834	0.0273	0.5131	TOP2/RAD3/RVB1/DBP9
MF	GO:0008509	monoatomic anion transmembrane transporter activity	3/88	53/1712	1.1012	0.5196	0.5196	MUP3/GAP1_8/Unnamed_1103
MF	GO:0000049	tRNA binding	1/88	14/1712	1.38961	0.5237	0.5237	DIS3
MF	GO:0003697	single-stranded DNA binding	1/88	14/1712	1.38961	0.5237	0.5237	ACO1
MF	GO:0003743	translation initiation factor activity	1/88	14/1712	1.38961	0.5237	0.5237	FUN12
MF	GO:0005085	guanyl-nucleotide exchange factor activity	1/88	14/1712	1.38961	0.5237	0.5237	LTE1
MF	GO:0008483	transaminase activity	1/88	14/1712	1.38961	0.5237	0.5237	HIS5
MF	GO:0016811	hydrolase activity, acting on carbon-nitrogen (but not peptide) bonds, in linear amides	1/88	14/1712	1.38961	0.5237	0.5237	DUR1,2
MF	GO:0019888	protein phosphatase regulator activity	1/88	14/1712	1.38961	0.5237	0.5237	CDC48
MF	GO:0030674	protein-macromolecule adaptor activity	2/88	35/1712	1.11169	0.5455	0.5455	VAC8/fim1
MF	GO:0001228	DNA-binding transcription activator activity, RNA polymerase II-specific	1/88	15/1712	1.29697	0.5484	0.5484	MBP1_1
MF	GO:0043130	ubiquitin binding	1/88	15/1712	1.29697	0.5484	0.5484	CDC48
MF	GO:0000149	SNARE binding	1/88	16/1712	1.21591	0.5718	0.5718	SLY1
MF	GO:0043022	ribosome binding	1/88	16/1712	1.21591	0.5718	0.5718	FUN12
MF	GO:0016407	acetyltransferase activity	1/88	17/1712	1.14439	0.594	0.594	FAS1
MF	GO:0051082	unfolded protein binding	2/88	39/1712	0.997669	0.6055	0.6055	KAR2/cct1
MF	GO:0005524	ATP binding	1/88	19/1712	1.02392	0.6351	0.6351	NEW1
MF	GO:0016651	oxidoreductase activity, acting on NAD(P)H	1/88	19/1712	1.02392	0.6351	0.6351	NDI1
MF	GO:0042393	histone binding	1/88	19/1712	1.02392	0.6351	0.6351	SPT16
MF	GO:0016301	kinase activity	4/88	116/1712	0.670846	0.8616	0.6454	TRA1/CBK1/VIP1/IME2
MF	GO:0019787	ubiquitin-like protein transferase activity	1/88	20/1712	0.972727	0.6541	0.6541	pli1
MF	GO:0030515	snoRNA binding	1/88	20/1712	0.972727	0.6541	0.6541	RRP5
MF	GO:0015318	inorganic molecular entity transmembrane transporter activity	5/88	106/1712	0.917667	0.6477	0.6732	ALR1/MUP3/FTH1/GAP1_8/Unnamed_1103
MF	GO:0004175	endopeptidase activity	1/88	23/1712	0.84585	0.7053	0.7053	APR1
MF	GO:0016791	phosphatase activity	2/88	52/1712	0.748252	0.7592	0.7074	PSR2/SER2
MF	GO:0016765	transferase activity, transferring alkyl or aryl (other than methyl) groups	1/88	24/1712	0.810606	0.7207	0.7207	ARO3
MF	GO:0042626	ATPase-coupled transmembrane transporter activity	3/88	35/1712	1.66753	0.2669	0.7557	Unnamed_0119/PDR5/Unnamed_1103
MF	GO:0008324	monoatomic cation transmembrane transporter activity	5/88	79/1712	1.2313	0.3833	0.759	ALR1/MUP3/FTH1/GAP1_8/Unnamed_1103
MF	GO:0004721	phosphoprotein phosphatase activity	1/88	29/1712	0.670846	0.7863	0.7863	PSR2
MF	GO:0035091	phosphatidylinositol binding	1/88	29/1712	0.670846	0.7863	0.7863	SCS2
MF	GO:0003677	DNA binding	5/88	116/1712	0.838558	0.7262	0.7993	MBP1_1/RPO21/ACO1/RAD3/pli1
MF	GO:0140110	transcription regulator activity	2/88	73/1712	0.533001	0.8998	0.8022	RTF1/MBP1_1
MF	GO:0003690	double-stranded DNA binding	2/88	58/1712	0.670846	0.8109	0.8109	ACO1/pli1
MF	GO:0008134	transcription factor binding	1/88	35/1712	0.555844	0.8453	0.8453	taf6
MF	GO:0016853	isomerase activity	1/88	35/1712	0.555844	0.8453	0.8453	TOP2
MF	GO:0004674	protein serine/threonine kinase activity	2/88	67/1712	0.580733	0.8702	0.8702	CBK1/IME2
MF	GO:0043168	anion binding	5/88	91/1712	1.06893	0.5078	0.9465	FUN12/TEF1/SCS2/NOG1/NEW1
MF	GO:0043565	sequence-specific DNA binding	1/88	69/1712	0.28195	0.9757	0.9757	MBP1_1
MF	GO:0003735	structural constituent of ribosome	1/88	98/1712	0.198516	0.9951	0.9951	RSM25
MF	GO:0000030	mannosyltransferase activity	1/88	19/1712	1.02392	0.6351	1	MNN2_1
MF	GO:0000166	nucleotide binding	4/88	53/1712	1.46827	0.2884	1	FUN12/TEF1/NOG1/NEW1
MF	GO:0000981	DNA-binding transcription factor activity, RNA polymerase II-specific	1/88	29/1712	0.670846	0.7863	1	MBP1_1
MF	GO:0001098	basal transcription machinery binding	1/88	12/1712	1.62121	0.4702	1	RTF1
MF	GO:0001099	basal RNA polymerase II transcription machinery binding	1/88	12/1712	1.62121	0.4702	1	RTF1
MF	GO:0001216	DNA-binding transcription activator activity	1/88	15/1712	1.29697	0.5484	1	MBP1_1
MF	GO:0001882	nucleoside binding	3/88	16/1712	3.64773	0.0452	1	FUN12/TEF1/NOG1
MF	GO:0001883	purine nucleoside binding	3/88	16/1712	3.64773	0.0452	1	FUN12/TEF1/NOG1
MF	GO:0003676	nucleic acid binding	23/88	326/1712	1.37256	0.0585	1	RRP5/UTP20/FUN12/TEF1/RTF1/MSN5/sof1/MBP1_1/SKI2/ERB1/NOP4/DIS3/RPO21/TEF3/ACO1/RAD3/pli1/ESF1/Unnamed_1516/DBP9/NEW1/PRP43/puf6
MF	GO:0003700	DNA-binding transcription factor activity	1/88	43/1712	0.452431	0.8996	1	MBP1_1
MF	GO:0003779	actin binding	1/88	13/1712	1.4965	0.4977	1	fim1
MF	GO:0004386	helicase activity	6/88	37/1712	3.15479	0.01	1	SKI2/DBP7/RAD3/RVB1/DBP9/PRP43
MF	GO:0004518	nuclease activity	2/88	26/1712	1.4965	0.3899	1	DIS3/RRP6
MF	GO:0004519	endonuclease activity	1/88	12/1712	1.62121	0.4702	1	DIS3
MF	GO:0004527	exonuclease activity	2/88	17/1712	2.28877	0.2163	1	DIS3/RRP6
MF	GO:0004532	RNA exonuclease activity	2/88	9/1712	4.32323	0.0743	1	DIS3/RRP6
MF	GO:0004540	RNA nuclease activity	2/88	18/1712	2.16162	0.2357	1	DIS3/RRP6
MF	GO:0004553	hydrolase activity, hydrolyzing O-glycosyl compounds	1/88	12/1712	1.62121	0.4702	1	SUN4
MF	GO:0004672	protein kinase activity	2/88	75/1712	0.518788	0.9082	1	CBK1/IME2
MF	GO:0005342	organic acid transmembrane transporter activity	3/88	41/1712	1.4235	0.3533	1	MUP3/GAP1_8/Unnamed_1103
MF	GO:0005543	phospholipid binding	1/88	37/1712	0.525799	0.8611	1	SCS2
MF	GO:0008047	enzyme activator activity	1/88	52/1712	0.374126	0.9384	1	GLO3
MF	GO:0008092	cytoskeletal protein binding	2/88	26/1712	1.4965	0.3899	1	ELP2/fim1
MF	GO:0008135	translation factor activity, RNA binding	3/88	25/1712	2.33455	0.1337	1	FUN12/TEF1/TEF3
MF	GO:0008186	ATP-dependent activity, acting on RNA	4/88	30/1712	2.59394	0.0643	1	SKI2/DBP7/DBP9/PRP43
MF	GO:0008194	UDP-glycosyltransferase activity	1/88	9/1712	2.16162	0.3788	1	FKS1
MF	GO:0008233	peptidase activity	1/88	56/1712	0.347403	0.9505	1	APR1
MF	GO:0008289	lipid binding	1/88	46/1712	0.422925	0.9146	1	SCS2
MF	GO:0008408	3'-5' exonuclease activity	2/88	12/1712	3.24242	0.1234	1	DIS3/RRP6
MF	GO:0008514	organic anion transmembrane transporter activity	3/88	47/1712	1.24178	0.4386	1	MUP3/GAP1_8/Unnamed_1103
MF	GO:0015075	monoatomic ion transmembrane transporter activity	5/88	111/1712	0.876331	0.6886	1	ALR1/MUP3/FTH1/GAP1_8/Unnamed_1103
MF	GO:0015171	amino acid transmembrane transporter activity	2/88	23/1712	1.6917	0.333	1	MUP3/GAP1_8
MF	GO:0015175	neutral L-amino acid transmembrane transporter activity	1/88	14/1712	1.38961	0.5237	1	GAP1_8
MF	GO:0015291	secondary active transmembrane transporter activity	1/88	29/1712	0.670846	0.7863	1	MUP3
MF	GO:0015631	tubulin binding	1/88	10/1712	1.94545	0.4109	1	ELP2
MF	GO:0016491	oxidoreductase activity	8/88	149/1712	1.04454	0.5051	1	GPD1/NDI1/ADE3/FAS1/ERG27/HMG1/GND1/GCV2
MF	GO:0016614	oxidoreductase activity, acting on CH-OH group of donors	4/88	38/1712	2.04785	0.1274	1	GPD1/ERG27/HMG1/GND1
MF	GO:0016627	oxidoreductase activity, acting on the CH-CH group of donors	1/88	13/1712	1.4965	0.4977	1	FAS1
MF	GO:0016645	oxidoreductase activity, acting on the CH-NH group of donors	1/88	13/1712	1.4965	0.4977	1	ADE3
MF	GO:0016740	transferase activity	10/88	361/1712	0.538907	0.9951	1	FKS1/MNN2_1/TRA1/ARO3/CBK1/FAS1/VIP1/IME2/pli1/HIS5
MF	GO:0016746	acyltransferase activity	2/88	65/1712	0.598601	0.8587	1	FAS1/pli1
MF	GO:0016747	acyltransferase activity, transferring groups other than amino-acyl groups	1/88	36/1712	0.540404	0.8534	1	FAS1
MF	GO:0016755	aminoacyltransferase activity	1/88	23/1712	0.84585	0.7053	1	pli1
MF	GO:0016757	glycosyltransferase activity	2/88	46/1712	0.84585	0.6958	1	FKS1/MNN2_1
MF	GO:0016758	hexosyltransferase activity	2/88	32/1712	1.21591	0.4967	1	FKS1/MNN2_1
MF	GO:0016769	transferase activity, transferring nitrogenous groups	1/88	14/1712	1.38961	0.5237	1	HIS5
MF	GO:0016772	transferase activity, transferring phosphorus-containing groups	4/88	151/1712	0.515352	0.9609	1	TRA1/CBK1/VIP1/IME2
MF	GO:0016773	phosphotransferase activity, alcohol group as acceptor	2/88	99/1712	0.393021	0.9692	1	CBK1/IME2
MF	GO:0016787	hydrolase activity	26/88	402/1712	1.25825	0.1076	1	Unnamed_0119/PPA2/FUN12/TEF1/ADE3/KAR2/PSR2/TOP2/SKI2/APR1/DUR1,2/DIS3/CDC48/DBP7/TEF3/PDR5/SER2/Unnamed_1103/RAD3/RVB1/SUN4/Unnamed_1516/DBP9/NEW1/RRP6/PRP43
MF	GO:0016788	hydrolase activity, acting on ester bonds	4/88	103/1712	0.755516	0.7901	1	PSR2/DIS3/SER2/RRP6
MF	GO:0016796	exonuclease activity, active with either ribo- or deoxyribonucleic acids and producing 5'-phosphomonoesters	2/88	14/1712	2.77922	0.1594	1	DIS3/RRP6
MF	GO:0016798	hydrolase activity, acting on glycosyl bonds	1/88	15/1712	1.29697	0.5484	1	SUN4
MF	GO:0016810	hydrolase activity, acting on carbon-nitrogen (but not peptide) bonds	2/88	34/1712	1.14439	0.5296	1	ADE3/DUR1,2
MF	GO:0016814	hydrolase activity, acting on carbon-nitrogen (but not peptide) bonds, in cyclic amidines	1/88	12/1712	1.62121	0.4702	1	ADE3
MF	GO:0016817	hydrolase activity, acting on acid anhydrides	18/88	202/1712	1.73357	0.0115	1	Unnamed_0119/PPA2/FUN12/TEF1/KAR2/TOP2/SKI2/CDC48/DBP7/TEF3/PDR5/Unnamed_1103/RAD3/RVB1/Unnamed_1516/DBP9/NEW1/PRP43
MF	GO:0016818	hydrolase activity, acting on acid anhydrides, in phosphorus-containing anhydrides	18/88	202/1712	1.73357	0.0115	1	Unnamed_0119/PPA2/FUN12/TEF1/KAR2/TOP2/SKI2/CDC48/DBP7/TEF3/PDR5/Unnamed_1103/RAD3/RVB1/Unnamed_1516/DBP9/NEW1/PRP43
MF	GO:0016830	carbon-carbon lyase activity	1/88	16/1712	1.21591	0.5718	1	PDC1_2
MF	GO:0016835	carbon-oxygen lyase activity	3/88	21/1712	2.77922	0.0894	1	ILV3/FAS1/ACO1
MF	GO:0016874	ligase activity	8/88	64/1712	2.43182	0.0146	1	ACC1/GRS1/ADE3/CDC60/DUR1,2/Unnamed_0983/ILS1/LSC1
MF	GO:0016875	ligase activity, forming carbon-oxygen bonds	4/88	28/1712	2.77922	0.0519	1	GRS1/CDC60/Unnamed_0983/ILS1
MF	GO:0016877	ligase activity, forming carbon-sulfur bonds	1/88	8/1712	2.43182	0.345	1	LSC1
MF	GO:0016896	RNA exonuclease activity, producing 5'-phosphomonoesters	2/88	9/1712	4.32323	0.0743	1	DIS3/RRP6
MF	GO:0017076	purine nucleotide binding	4/88	43/1712	1.80973	0.1763	1	FUN12/TEF1/NOG1/NEW1
MF	GO:0017111	ribonucleoside triphosphate phosphatase activity	17/88	191/1712	1.73156	0.0143	1	Unnamed_0119/FUN12/TEF1/KAR2/TOP2/SKI2/CDC48/DBP7/TEF3/PDR5/Unnamed_1103/RAD3/RVB1/Unnamed_1516/DBP9/NEW1/PRP43
MF	GO:0019001	guanyl nucleotide binding	3/88	16/1712	3.64773	0.0452	1	FUN12/TEF1/NOG1
MF	GO:0019208	phosphatase regulator activity	1/88	15/1712	1.29697	0.5484	1	CDC48
MF	GO:0019843	rRNA binding	2/88	30/1712	1.29697	0.4623	1	RRP5/ERB1
MF	GO:0019899	enzyme binding	2/88	64/1712	0.607955	0.8527	1	RTF1/LTE1
MF	GO:0022804	active transmembrane transporter activity	5/88	66/1712	1.47383	0.2489	1	Unnamed_0119/NDI1/MUP3/PDR5/Unnamed_1103
MF	GO:0022890	inorganic cation transmembrane transporter activity	3/88	62/1712	0.941349	0.6284	1	ALR1/FTH1/Unnamed_1103
MF	GO:0030234	enzyme regulator activity	3/88	105/1712	0.555844	0.9176	1	CDC48/GLO3/LTE1
MF	GO:0030554	adenyl nucleotide binding	1/88	25/1712	0.778182	0.7352	1	NEW1
MF	GO:0030695	GTPase regulator activity	2/88	30/1712	1.29697	0.4623	1	GLO3/LTE1
MF	GO:0032182	ubiquitin-like protein binding	1/88	17/1712	1.14439	0.594	1	CDC48
MF	GO:0032549	ribonucleoside binding	3/88	16/1712	3.64773	0.0452	1	FUN12/TEF1/NOG1
MF	GO:0032553	ribonucleotide binding	4/88	38/1712	2.04785	0.1274	1	FUN12/TEF1/NOG1/NEW1
MF	GO:0032555	purine ribonucleotide binding	4/88	36/1712	2.16162	0.1097	1	FUN12/TEF1/NOG1/NEW1
MF	GO:0032559	adenyl ribonucleotide binding	1/88	20/1712	0.972727	0.6541	1	NEW1
MF	GO:0032561	guanyl ribonucleotide binding	3/88	16/1712	3.64773	0.0452	1	FUN12/TEF1/NOG1
MF	GO:0033218	amide binding	2/88	18/1712	2.16162	0.2357	1	Unnamed_1007/cut15
MF	GO:0035639	purine ribonucleoside triphosphate binding	4/88	35/1712	2.22338	0.1013	1	FUN12/TEF1/NOG1/NEW1
MF	GO:0036094	small molecule binding	4/88	66/1712	1.17906	0.4438	1	FUN12/TEF1/NOG1/NEW1
MF	GO:0042277	peptide binding	2/88	16/1712	2.43182	0.1971	1	Unnamed_1007/cut15
MF	GO:0042578	phosphoric ester hydrolase activity	2/88	56/1712	0.694805	0.7949	1	PSR2/SER2
MF	GO:0042887	amide transmembrane transporter activity	1/88	17/1712	1.14439	0.594	1	PTR2_2
MF	GO:0043167	ion binding	5/88	137/1712	0.71002	0.849	1	FUN12/TEF1/SCS2/NOG1/NEW1
MF	GO:0043175	RNA polymerase core enzyme binding	1/88	12/1712	1.62121	0.4702	1	RTF1
MF	GO:0045182	translation regulator activity	4/88	31/1712	2.51026	0.071	1	FUN12/TEF1/TEF3/puf6
MF	GO:0046527	glucosyltransferase activity	1/88	5/1712	3.89091	0.2322	1	FKS1
MF	GO:0046873	metal ion transmembrane transporter activity	3/88	26/1712	2.24476	0.1458	1	ALR1/FTH1/Unnamed_1103
MF	GO:0046943	carboxylic acid transmembrane transporter activity	3/88	38/1712	1.53589	0.31	1	MUP3/GAP1_8/Unnamed_1103
MF	GO:0051020	GTPase binding	1/88	22/1712	0.884298	0.6891	1	LTE1
MF	GO:0060090	molecular adaptor activity	2/88	35/1712	1.11169	0.5455	1	VAC8/fim1
MF	GO:0060589	nucleoside-triphosphatase regulator activity	2/88	44/1712	0.884298	0.6718	1	GLO3/LTE1
MF	GO:0070063	RNA polymerase binding	1/88	12/1712	1.62121	0.4702	1	RTF1
MF	GO:0097159	organic cyclic compound binding	24/88	388/1712	1.20337	0.1754	1	RRP5/UTP20/FUN12/TEF1/RTF1/MSN5/sof1/MBP1_1/SKI2/ERB1/NOP4/DIS3/RPO21/TEF3/ACO1/RAD3/NOG1/pli1/ESF1/Unnamed_1516/DBP9/NEW1/PRP43/puf6
MF	GO:0097367	carbohydrate derivative binding	4/88	39/1712	1.99534	0.1367	1	FUN12/TEF1/NOG1/NEW1
MF	GO:0098772	molecular function regulator activity	3/88	106/1712	0.5506	0.9208	1	CDC48/GLO3/LTE1
MF	GO:0140096	catalytic activity, acting on a protein	5/88	233/1712	0.41748	0.9957	1	PSR2/CBK1/APR1/IME2/pli1
MF	GO:0140097	catalytic activity, acting on DNA	4/88	38/1712	2.04785	0.1274	1	TOP2/RAD3/RVB1/DBP9
MF	GO:0140098	catalytic activity, acting on RNA	10/88	118/1712	1.64869	0.0756	1	GRS1/SKI2/CDC60/DIS3/DBP7/Unnamed_0983/ILS1/DBP9/RRP6/PRP43
MF	GO:0140101	catalytic activity, acting on a tRNA	4/88	55/1712	1.41488	0.3122	1	GRS1/CDC60/Unnamed_0983/ILS1
MF	GO:0140640	catalytic activity, acting on a nucleic acid	13/88	150/1712	1.68606	0.0387	1	GRS1/TOP2/SKI2/CDC60/DIS3/DBP7/Unnamed_0983/ILS1/RAD3/RVB1/DBP9/RRP6/PRP43
MF	GO:0140657	ATP-dependent activity	14/88	150/1712	1.81576	0.0179	1	Unnamed_0119/KAR2/TOP2/SKI2/CDC48/DBP7/TEF3/PDR5/Unnamed_1103/RAD3/RVB1/DBP9/NEW1/PRP43
MF	GO:0140677	molecular function activator activity	1/88	53/1712	0.367067	0.9417	1	GLO3
MF	GO:1901265	nucleoside phosphate binding	4/88	53/1712	1.46827	0.2884	1	FUN12/TEF1/NOG1/NEW1
MF	GO:1901363	heterocyclic compound binding	24/88	384/1712	1.21591	0.1615	1	RRP5/UTP20/FUN12/TEF1/RTF1/MSN5/sof1/MBP1_1/SKI2/ERB1/NOP4/DIS3/RPO21/TEF3/ACO1/RAD3/NOG1/pli1/ESF1/Unnamed_1516/DBP9/NEW1/PRP43/puf6
MF	GO:1904680	peptide transmembrane transporter activity	1/88	12/1712	1.62121	0.4702	1	PTR2_2
CC	GO:0005730	nucleolus	18/97	168/2027	2.23895	0.0007	0.0015	RRP5/UTP20/Unnamed_0250/Unnamed_0444/MPP10/sof1/ERB1/NOP4/DIS3/NSA2/DBP7/UTP18/ENP2/NOG1/ESF1/DBP9/RRP6/puf6
CC	GO:0009986	cell surface	6/97	31/2027	4.04456	0.00286	0.0045	SIM1/TEF1/PDC1_2/APR1/TEF3/SUN4
CC	GO:0032040	small-subunit processome	6/97	38/2027	3.29951	0.00818	0.0082	RRP5/UTP20/MPP10/sof1/UTP18/ENP2
CC	GO:0030687	preribosome, large subunit precursor	8/97	64/2027	2.61211	0.00988	0.0099	FUN12/Unnamed_0444/ERB1/NOP4/NSA2/NOG1/NEW1/puf6
CC	GO:0035267	NuA4 histone acetyltransferase complex	2/97	5/2027	8.35876	0.02062	0.0206	TRA1/RVB1
CC	GO:0071561	nucleus-vacuole junction	2/97	5/2027	8.35876	0.02062	0.0206	VAC8/SCS2
CC	GO:0030686	90S preribosome	8/97	65/2027	2.57193	0.01083	0.0214	RRP5/UTP20/MPP10/sof1/ERB1/UTP18/ENP2/PRP43
CC	GO:0000176	nuclear exosome (RNase complex)	2/97	6/2027	6.96564	0.02997	0.03	DIS3/RRP6
CC	GO:0008023	transcription elongation factor complex	2/97	7/2027	5.97054	0.04067	0.0407	RTF1/SPT16
CC	GO:0010494	cytoplasmic stress granule	6/97	54/2027	2.32188	0.04135	0.0413	FUN12/CBK1/PRS1_1/RPO21/TEF3/Unnamed_1007
CC	GO:0042645	mitochondrial nucleoid	3/97	17/2027	3.68769	0.04434	0.0443	ATP1/ACO1/LSC1
CC	GO:0030445	yeast-form cell wall	3/97	18/2027	3.48282	0.05141	0.0514	TEF1/PDC1_2/TEF3
CC	GO:0031965	nuclear membrane	2/97	8/2027	5.22423	0.05256	0.0526	Unnamed_1007/SCS2
CC	GO:0046695	SLIK (SAGA-like) complex	2/97	9/2027	4.64376	0.06552	0.0655	TRA1/taf6
CC	GO:0000124	SAGA complex	2/97	10/2027	4.17938	0.0794	0.0794	TRA1/taf6
CC	GO:1990904	ribonucleoprotein complex	23/97	306/2027	1.57068	0.01457	0.0795	RRP5/UTP20/FUN12/TEF1/Unnamed_0444/MPP10/sof1/CBK1/PRS1_1/ERB1/NOP4/RPO21/NSA2/UTP18/TEF3/Unnamed_1007/ENP2/NOG1/RSM25/Unnamed_1516/NEW1/PRP43/puf6
CC	GO:0034399	nuclear periphery	3/97	25/2027	2.50763	0.11421	0.1142	TUB1/Unnamed_1007/HMG1
CC	GO:0005934	cellular bud tip	4/97	40/2027	2.08969	0.1211	0.1211	FKS1/CBK1/SCS2/fim1
CC	GO:0000785	chromatin	7/97	71/2027	2.06026	0.04993	0.1239	RTF1/TRA1/SPT16/MBP1_1/RVB1/pli1/taf6
CC	GO:0005874	microtubule	2/97	10/2027	4.17938	0.0794	0.136	TUB1/ELP2
CC	GO:0030446	hyphal cell wall	2/97	15/2027	2.78625	0.15903	0.159	TEF1/PDC1_2
CC	GO:0005886	plasma membrane	15/97	221/2027	1.41834	0.09878	0.163	ALR1/PTR2_2/Unnamed_0119/MUP3/FKS1/PSR2/PDC1_2/APR1/GAP1_8/TEF3/PDR5/SCS2/fim1/cct1/GND1
CC	GO:0005576	extracellular region	4/97	45/2027	1.8575	0.1655	0.1655	SIM1/PDC1_2/APR1/ACO1
CC	GO:0099513	polymeric cytoskeletal fiber	3/97	14/2027	4.47791	0.02633	0.1756	TUB1/ELP2/fim1
CC	GO:0062040	fungal biofilm matrix	2/97	17/2027	2.45846	0.19395	0.194	PDC1_2/ACO1
CC	GO:0099568	cytoplasmic region	5/97	65/2027	1.60745	0.19704	0.197	FKS1/ELP2/CBK1/fim1/pli1
CC	GO:0009277	fungal-type cell wall	6/97	58/2027	2.16175	0.05563	0.2119	SIM1/TEF1/PDC1_2/APR1/TEF3/SUN4
CC	GO:0000153	cytoplasmic ubiquitin ligase complex	1/97	5/2027	4.17938	0.21763	0.2176	CDC48
CC	GO:0000439	transcription factor TFIIH core complex	1/97	5/2027	4.17938	0.21763	0.2176	RAD3
CC	GO:0005643	nuclear pore	1/97	5/2027	4.17938	0.21763	0.2176	cut15
CC	GO:0005881	cytoplasmic microtubule	1/97	5/2027	4.17938	0.21763	0.2176	TUB1
CC	GO:0033202	DNA helicase complex	1/97	5/2027	4.17938	0.21763	0.2176	RVB1
CC	GO:0033290	eukaryotic 48S preinitiation complex	1/97	5/2027	4.17938	0.21763	0.2176	FUN12
CC	GO:0034388	Pwp2p-containing subcomplex of 90S preribosome	1/97	5/2027	4.17938	0.21763	0.2176	UTP18
CC	GO:0000112	nucleotide-excision repair factor 3 complex	1/97	6/2027	3.48282	0.25517	0.2552	RAD3
CC	GO:0000177	cytoplasmic exosome (RNase complex)	1/97	6/2027	3.48282	0.25517	0.2552	DIS3
CC	GO:0000812	Swr1 complex	1/97	6/2027	3.48282	0.25517	0.2552	RVB1
CC	GO:0005669	transcription factor TFIID complex	1/97	6/2027	3.48282	0.25517	0.2552	taf6
CC	GO:0005753	mitochondrial proton-transporting ATP synthase complex	1/97	6/2027	3.48282	0.25517	0.2552	ATP1
CC	GO:0005876	spindle microtubule	1/97	6/2027	3.48282	0.25517	0.2552	TUB1
CC	GO:0030125	clathrin vesicle coat	1/97	6/2027	3.48282	0.25517	0.2552	CHC1
CC	GO:0030137	COPI-coated vesicle	1/97	6/2027	3.48282	0.25517	0.2552	GLO3
CC	GO:0005840	ribosome	6/97	120/2027	1.04485	0.5188	0.2563	FUN12/TEF1/TEF3/RSM25/Unnamed_1516/puf6
CC	GO:0022626	cytosolic ribosome	3/97	84/2027	0.746318	0.77803	0.2593	FUN12/TEF3/Unnamed_1516
CC	GO:0005628	prospore membrane	2/97	21/2027	1.99018	0.26594	0.2659	FKS1/CBK1
CC	GO:0001411	hyphal tip	1/97	7/2027	2.98527	0.29092	0.2909	CBK1
CC	GO:0009897	external side of plasma membrane	1/97	7/2027	2.98527	0.29092	0.2909	APR1
CC	GO:0098799	outer mitochondrial membrane protein complex	1/97	7/2027	2.98527	0.29092	0.2909	CDC48
CC	GO:0043332	mating projection tip	4/97	58/2027	1.44117	0.30042	0.3004	CBK1/CDC48/fim1/Unnamed_1516
CC	GO:0005656	nuclear pre-replicative complex	1/97	8/2027	2.61211	0.32497	0.325	Unnamed_0444
CC	GO:0005771	multivesicular body	1/97	8/2027	2.61211	0.32497	0.325	GAP1_8
CC	GO:0005793	endoplasmic reticulum-Golgi intermediate compartment	1/97	8/2027	2.61211	0.32497	0.325	GLO3
CC	GO:0005832	chaperonin-containing T-complex	1/97	8/2027	2.61211	0.32497	0.325	cct1
CC	GO:0005829	cytosol	21/97	405/2027	1.08354	0.37729	0.3284	GPD1/ACC1/FUN12/TEF1/PSR2/PDC1_2/FAS1/VIP1/CDC48/TEF3/VAC8/ARG4/ILS1/ACO1/SLY1/cct1/GND1/cut15/Unnamed_1516/taf6/sgt2
CC	GO:0005938	cell cortex	5/97	65/2027	1.60745	0.19704	0.333	FKS1/ELP2/CBK1/fim1/pli1
CC	GO:0005777	peroxisome	2/97	25/2027	1.67175	0.33809	0.3381	GPD1/HMG1
CC	GO:0005811	lipid droplet	2/97	25/2027	1.67175	0.33809	0.3381	FAS1/ERG27
CC	GO:0030479	actin cortical patch	2/97	25/2027	1.67175	0.33809	0.3381	FKS1/fim1
CC	GO:0005675	transcription factor TFIIH holo complex	1/97	9/2027	2.32188	0.3574	0.3574	RAD3
CC	GO:0098797	plasma membrane protein complex	1/97	9/2027	2.32188	0.3574	0.3574	FKS1
CC	GO:1990391	DNA repair complex	1/97	9/2027	2.32188	0.3574	0.3574	RAD3
CC	GO:0000228	nuclear chromosome	6/97	87/2027	1.44117	0.23423	0.3598	TRA1/SPT16/TOP2/MBP1_1/RVB1/pli1
CC	GO:0005763	mitochondrial small ribosomal subunit	1/97	10/2027	2.08969	0.38828	0.3883	RSM25
CC	GO:0005844	polysome	1/97	10/2027	2.08969	0.38828	0.3883	NEW1
CC	GO:0033178	proton-transporting two-sector ATPase complex, catalytic domain	1/97	10/2027	2.08969	0.38828	0.3883	ATP1
CC	GO:0030134	COPII-coated ER to Golgi transport vesicle	2/97	28/2027	1.49264	0.39088	0.3909	GAP1_8/SLY1
CC	GO:0061695	transferase complex, transferring phosphorus-containing groups	6/97	83/2027	1.51062	0.20292	0.4123	Unnamed_0250/RTF1/PRS1_1/RPO21/RAD3/taf6
CC	GO:0000776	kinetochore	1/97	11/2027	1.89972	0.4177	0.4177	ELP2
CC	GO:0005665	RNA polymerase II, core complex	1/97	11/2027	1.89972	0.4177	0.4177	RPO21
CC	GO:0005736	RNA polymerase I complex	1/97	11/2027	1.89972	0.4177	0.4177	Unnamed_0250
CC	GO:0030428	cell septum	1/97	11/2027	1.89972	0.4177	0.4177	CBK1
CC	GO:0031461	cullin-RING ubiquitin ligase complex	1/97	11/2027	1.89972	0.4177	0.4177	sof1
CC	GO:0140534	endoplasmic reticulum protein-containing complex	2/97	31/2027	1.34819	0.44177	0.4418	KAR2/CDC48
CC	GO:0005940	septin ring	1/97	12/2027	1.74141	0.44572	0.4457	pli1
CC	GO:0030688	preribosome, small subunit precursor	1/97	12/2027	1.74141	0.44572	0.4457	UTP20
CC	GO:0031314	extrinsic component of mitochondrial inner membrane	1/97	12/2027	1.74141	0.44572	0.4457	SIM1
CC	GO:0034708	methyltransferase complex	1/97	12/2027	1.74141	0.44572	0.4457	MUM2
CC	GO:0005798	Golgi-associated vesicle	3/97	38/2027	1.64976	0.27245	0.4543	GAP1_8/GLO3/SLY1
CC	GO:0098588	bounding membrane of organelle	10/97	208/2027	1.00466	0.54557	0.4738	Unnamed_0129/TEF1/CHC1/FTH1/CDC48/VAC8/Unnamed_1103/SLY1/ERG27/HMG1
CC	GO:0140535	intracellular protein-containing complex	15/97	216/2027	1.45117	0.08475	0.4856	Unnamed_0250/RTF1/TRA1/ELP2/sof1/CBK1/FAS1/RPO21/CDC48/Unnamed_0983/RAD3/RVB1/cct1/HMG1/taf6
CC	GO:0016591	RNA polymerase II, holoenzyme	4/97	41/2027	2.03872	0.12952	0.5154	RTF1/RPO21/RAD3/taf6
CC	GO:0090575	RNA polymerase II transcription regulator complex	3/97	30/2027	2.08969	0.17054	0.5172	MBP1_1/RAD3/taf6
CC	GO:0031298	replication fork protection complex	1/97	15/2027	1.39313	0.52201	0.522	SPT16
CC	GO:0005933	cellular bud	5/97	107/2027	0.976491	0.59019	0.5236	FKS1/CBK1/SCS2/fim1/LTE1
CC	GO:0005783	endoplasmic reticulum	13/97	255/2027	1.06533	0.44887	0.5269	Unnamed_0129/ACC1/KAR2/APR1/FTH1/CDC48/GAP1_8/SCS2/Unnamed_1103/SLY1/ERG27/HMG1/SUN4
CC	GO:0005654	nucleoplasm	10/97	128/2027	1.63257	0.08084	0.5271	UTP20/RTF1/TRA1/SPT16/Unnamed_0444/RPO21/RAD3/RVB1/cut15/taf6
CC	GO:0005789	endoplasmic reticulum membrane	5/97	101/2027	1.0345	0.53722	0.5372	ACC1/CDC48/SCS2/ERG27/HMG1
CC	GO:0000328	fungal-type vacuole lumen	1/97	17/2027	1.22923	0.567	0.567	GAP1_8
CC	GO:0005681	spliceosomal complex	1/97	17/2027	1.22923	0.567	0.567	PRP43
CC	GO:0005816	spindle pole body	1/97	17/2027	1.22923	0.567	0.567	TUB1
CC	GO:0000794	condensed nuclear chromosome	1/97	18/2027	1.16094	0.5879	0.5879	TOP2
CC	GO:0140513	nuclear protein-containing complex	17/97	202/2027	1.75865	0.01295	0.601	Unnamed_0250/RTF1/TRA1/SPT16/Unnamed_0444/MPP10/MBP1_1/ERB1/DIS3/RPO21/UTP18/RAD3/RVB1/cut15/taf6/RRP6/PRP43
CC	GO:0015934	large ribosomal subunit	2/97	62/2027	0.674094	0.80773	0.612	Unnamed_1516/puf6
CC	GO:0005635	nuclear envelope	4/97	33/2027	2.53296	0.06962	0.6173	Unnamed_1007/SCS2/HMG1/cut15
CC	GO:0000329	fungal-type vacuole membrane	5/97	112/2027	0.932898	0.63178	0.6318	Unnamed_0129/TEF1/FTH1/VAC8/Unnamed_1103
CC	GO:1902494	catalytic complex	20/97	357/2027	1.1707	0.24986	0.6625	Unnamed_0250/FKS1/RTF1/TRA1/MUM2/ELP2/sof1/FAS1/PRS1_1/DIS3/RPO21/CDC48/Unnamed_0983/ATP1/RAD3/RVB1/HMG1/GCV2/taf6/RRP6
CC	GO:0005759	mitochondrial matrix	6/97	96/2027	1.30606	0.30943	0.691	NDI1/ATP1/ACO1/LSC1/SUN4/RSM25
CC	GO:0071944	cell periphery	23/97	329/2027	1.46088	0.03252	0.7017	SIM1/ALR1/PTR2_2/Unnamed_0119/Unnamed_0129/MUP3/FKS1/TEF1/ELP2/PSR2/CBK1/PDC1_2/APR1/GAP1_8/TEF3/PDR5/SCS2/ACO1/fim1/cct1/pli1/GND1/SUN4
CC	GO:0000131	incipient cellular bud site	1/97	29/2027	0.720583	0.76122	0.7612	CBK1
CC	GO:1990204	oxidoreductase complex	1/97	29/2027	0.720583	0.76122	0.7612	GCV2
CC	GO:0000139	Golgi membrane	1/97	31/2027	0.674094	0.78385	0.7839	SLY1
CC	GO:1990234	transferase complex	12/97	161/2027	1.55753	0.07796	0.7862	Unnamed_0250/FKS1/RTF1/TRA1/MUM2/sof1/PRS1_1/RPO21/CDC48/RAD3/RVB1/taf6
CC	GO:0000502	proteasome complex	1/97	32/2027	0.653028	0.79436	0.7944	HMG1
CC	GO:0005741	mitochondrial outer membrane	2/97	40/2027	1.04485	0.57909	0.8021	CDC48/ERG27
CC	GO:0000324	fungal-type vacuole	9/97	217/2027	0.866692	0.72883	0.8178	PTR2_2/Unnamed_0129/MUP3/TEF1/APR1/FTH1/GAP1_8/VAC8/Unnamed_1103
CC	GO:0022627	cytosolic small ribosomal subunit	1/97	35/2027	0.597054	0.82293	0.8229	FUN12
CC	GO:0005794	Golgi apparatus	2/97	96/2027	0.435352	0.95121	0.8531	MNN2_1/SLY1
CC	GO:0022625	cytosolic large ribosomal subunit	1/97	43/2027	0.485975	0.88132	0.8813	Unnamed_1516
CC	GO:0005935	cellular bud neck	2/97	85/2027	0.491692	0.92274	0.9227	FKS1/CBK1
CC	GO:0098791	Golgi apparatus subcompartment	1/97	58/2027	0.360292	0.9442	0.9442	SLY1
CC	GO:0000109	nucleotide-excision repair complex	1/97	8/2027	2.61211	0.32497	1	RAD3
CC	GO:0000118	histone deacetylase complex	1/97	14/2027	1.49264	0.49781	1	RVB1
CC	GO:0000123	histone acetyltransferase complex	3/97	17/2027	3.68769	0.04434	1	TRA1/RVB1/taf6
CC	GO:0000151	ubiquitin ligase complex	2/97	18/2027	2.32188	0.21177	1	sof1/CDC48
CC	GO:0000178	exosome (RNase complex)	2/97	8/2027	5.22423	0.05256	1	DIS3/RRP6
CC	GO:0000313	organellar ribosome	1/97	30/2027	0.696564	0.77282	1	RSM25
CC	GO:0000314	organellar small ribosomal subunit	1/97	10/2027	2.08969	0.38828	1	RSM25
CC	GO:0000322	storage vacuole	9/97	217/2027	0.866692	0.72883	1	PTR2_2/Unnamed_0129/MUP3/TEF1/APR1/FTH1/GAP1_8/VAC8/Unnamed_1103
CC	GO:0000323	lytic vacuole	9/97	217/2027	0.866692	0.72883	1	PTR2_2/Unnamed_0129/MUP3/TEF1/APR1/FTH1/GAP1_8/VAC8/Unnamed_1103
CC	GO:0000428	DNA-directed RNA polymerase complex	5/97	54/2027	1.9349	0.11264	1	Unnamed_0250/RTF1/RPO21/RAD3/taf6
CC	GO:0000775	chromosome, centromeric region	1/97	17/2027	1.22923	0.567	1	ELP2
CC	GO:0000779	condensed chromosome, centromeric region	1/97	14/2027	1.49264	0.49781	1	ELP2
CC	GO:0000793	condensed chromosome	2/97	23/2027	1.81712	0.30216	1	ELP2/TOP2
CC	GO:0005618	cell wall	6/97	58/2027	2.16175	0.05563	1	SIM1/TEF1/PDC1_2/APR1/TEF3/SUN4
CC	GO:0005657	replication fork	1/97	28/2027	0.746318	0.74905	1	SPT16
CC	GO:0005667	transcription regulator complex	3/97	43/2027	1.45792	0.3393	1	MBP1_1/RAD3/taf6
CC	GO:0005694	chromosome	9/97	122/2027	1.54158	0.12458	1	RTF1/TRA1/SPT16/ELP2/TOP2/MBP1_1/RVB1/pli1/taf6
CC	GO:0005740	mitochondrial envelope	4/97	185/2027	0.451825	0.98276	1	SIM1/CDC48/ATP1/ERG27
CC	GO:0005743	mitochondrial inner membrane	2/97	115/2027	0.363424	0.97855	1	SIM1/ATP1
CC	GO:0005761	mitochondrial ribosome	1/97	30/2027	0.696564	0.77282	1	RSM25
CC	GO:0005768	endosome	1/97	57/2027	0.366612	0.94131	1	GAP1_8
CC	GO:0005770	late endosome	1/97	22/2027	0.949859	0.66196	1	GAP1_8
CC	GO:0005773	vacuole	9/97	225/2027	0.835876	0.7684	1	PTR2_2/Unnamed_0129/MUP3/TEF1/APR1/FTH1/GAP1_8/VAC8/Unnamed_1103
CC	GO:0005774	vacuolar membrane	5/97	116/2027	0.900729	0.6632	1	Unnamed_0129/TEF1/FTH1/VAC8/Unnamed_1103
CC	GO:0005775	vacuolar lumen	1/97	19/2027	1.09984	0.60779	1	GAP1_8
CC	GO:0005815	microtubule organizing center	1/97	22/2027	0.949859	0.66196	1	TUB1
CC	GO:0005819	spindle	1/97	11/2027	1.89972	0.4177	1	TUB1
CC	GO:0005856	cytoskeleton	5/97	77/2027	1.35694	0.30687	1	TUB1/FKS1/ELP2/fim1/pli1
CC	GO:0005937	mating projection	4/97	64/2027	1.30606	0.36714	1	CBK1/CDC48/fim1/Unnamed_1516
CC	GO:0009295	nucleoid	3/97	17/2027	3.68769	0.04434	1	ATP1/ACO1/LSC1
CC	GO:0012505	endomembrane system	16/97	385/2027	0.868443	0.77801	1	Unnamed_0129/ACC1/MNN2_1/KAR2/APR1/FTH1/CDC48/GAP1_8/Unnamed_1007/SCS2/Unnamed_1103/SLY1/ERG27/HMG1/SUN4/cut15
CC	GO:0012506	vesicle membrane	1/97	30/2027	0.696564	0.77282	1	CHC1
CC	GO:0015629	actin cytoskeleton	2/97	35/2027	1.19411	0.50587	1	FKS1/fim1
CC	GO:0015630	microtubule cytoskeleton	2/97	29/2027	1.44117	0.40808	1	TUB1/ELP2
CC	GO:0015935	small ribosomal subunit	2/97	45/2027	0.928751	0.64417	1	FUN12/RSM25
CC	GO:0016469	proton-transporting two-sector ATPase complex	1/97	19/2027	1.09984	0.60779	1	ATP1
CC	GO:0019866	organelle inner membrane	2/97	118/2027	0.354185	0.98122	1	SIM1/ATP1
CC	GO:0019867	outer membrane	2/97	40/2027	1.04485	0.57909	1	CDC48/ERG27
CC	GO:0019898	extrinsic component of membrane	1/97	44/2027	0.47493	0.88712	1	SIM1
CC	GO:0030117	membrane coat	1/97	16/2027	1.30606	0.54506	1	CHC1
CC	GO:0030118	clathrin coat	1/97	6/2027	3.48282	0.25517	1	CHC1
CC	GO:0030120	vesicle coat	1/97	14/2027	1.49264	0.49781	1	CHC1
CC	GO:0030135	coated vesicle	4/97	40/2027	2.08969	0.1211	1	CHC1/GAP1_8/GLO3/SLY1
CC	GO:0030136	clathrin-coated vesicle	1/97	7/2027	2.98527	0.29092	1	CHC1
CC	GO:0030312	external encapsulating structure	7/97	65/2027	2.25044	0.03298	1	SIM1/TEF1/PDC1_2/APR1/TEF3/ACO1/SUN4
CC	GO:0030427	site of polarized growth	6/97	121/2027	1.03621	0.5272	1	FKS1/CBK1/CDC48/SCS2/fim1/Unnamed_1516
CC	GO:0030659	cytoplasmic vesicle membrane	1/97	30/2027	0.696564	0.77282	1	CHC1
CC	GO:0030662	coated vesicle membrane	1/97	16/2027	1.30606	0.54506	1	CHC1
CC	GO:0030665	clathrin-coated vesicle membrane	1/97	6/2027	3.48282	0.25517	1	CHC1
CC	GO:0030684	preribosome	15/97	134/2027	2.33921	0.00131	1	RRP5/UTP20/FUN12/Unnamed_0444/MPP10/sof1/ERB1/NOP4/NSA2/UTP18/ENP2/NOG1/NEW1/PRP43/puf6
CC	GO:0030863	cortical cytoskeleton	2/97	28/2027	1.49264	0.39088	1	FKS1/fim1
CC	GO:0030864	cortical actin cytoskeleton	2/97	27/2027	1.54792	0.37347	1	FKS1/fim1
CC	GO:0030880	RNA polymerase complex	5/97	54/2027	1.9349	0.11264	1	Unnamed_0250/RTF1/RPO21/RAD3/taf6
CC	GO:0031012	extracellular matrix	2/97	17/2027	2.45846	0.19395	1	PDC1_2/ACO1
CC	GO:0031090	organelle membrane	15/97	410/2027	0.764521	0.91112	1	SIM1/Unnamed_0129/ACC1/TEF1/CHC1/FTH1/CDC48/VAC8/Unnamed_1007/ATP1/SCS2/Unnamed_1103/SLY1/ERG27/HMG1
CC	GO:0031248	protein acetyltransferase complex	3/97	20/2027	3.13454	0.06707	1	TRA1/RVB1/taf6
CC	GO:0031312	extrinsic component of organelle membrane	1/97	19/2027	1.09984	0.60779	1	SIM1
CC	GO:0031410	cytoplasmic vesicle	4/97	96/2027	0.870704	0.68596	1	CHC1/GAP1_8/GLO3/SLY1
CC	GO:0031966	mitochondrial membrane	4/97	157/2027	0.532405	0.952	1	SIM1/CDC48/ATP1/ERG27
CC	GO:0031967	organelle envelope	8/97	217/2027	0.770393	0.83402	1	SIM1/CDC48/Unnamed_1007/ATP1/SCS2/ERG27/HMG1/cut15
CC	GO:0031968	organelle outer membrane	2/97	40/2027	1.04485	0.57909	1	CDC48/ERG27
CC	GO:0031975	envelope	8/97	217/2027	0.770393	0.83402	1	SIM1/CDC48/Unnamed_1007/ATP1/SCS2/ERG27/HMG1/cut15
CC	GO:0031981	nuclear lumen	32/97	348/2027	1.92155	7.5e-05	1	RRP5/TUB1/UTP20/Unnamed_0250/RTF1/TRA1/SPT16/Unnamed_0444/MPP10/sof1/TOP2/MBP1_1/ERB1/NOP4/DIS3/RPO21/NSA2/DBP7/UTP18/Unnamed_1007/ENP2/RAD3/RVB1/NOG1/pli1/ESF1/HMG1/cut15/DBP9/taf6/RRP6/puf6
CC	GO:0031982	vesicle	4/97	97/2027	0.861728	0.69394	1	CHC1/GAP1_8/GLO3/SLY1
CC	GO:0031984	organelle subcompartment	6/97	158/2027	0.793553	0.78289	1	ACC1/CDC48/SCS2/SLY1/ERG27/HMG1
CC	GO:0032156	septin cytoskeleton	1/97	15/2027	1.39313	0.52201	1	pli1
CC	GO:0032806	carboxy-terminal domain protein kinase complex	1/97	9/2027	2.32188	0.3574	1	RAD3
CC	GO:0032993	protein-DNA complex	8/97	93/2027	1.79758	0.0728	1	RTF1/TRA1/SPT16/Unnamed_0444/MBP1_1/RVB1/pli1/taf6
CC	GO:0035770	ribonucleoprotein granule	6/97	64/2027	1.95909	0.08207	1	FUN12/CBK1/PRS1_1/RPO21/TEF3/Unnamed_1007
CC	GO:0036387	pre-replicative complex	1/97	8/2027	2.61211	0.32497	1	Unnamed_0444
CC	GO:0036464	cytoplasmic ribonucleoprotein granule	6/97	64/2027	1.95909	0.08207	1	FUN12/CBK1/PRS1_1/RPO21/TEF3/Unnamed_1007
CC	GO:0042175	nuclear outer membrane-endoplasmic reticulum membrane network	5/97	112/2027	0.932898	0.63178	1	ACC1/CDC48/SCS2/ERG27/HMG1
CC	GO:0042579	microbody	2/97	25/2027	1.67175	0.33809	1	GPD1/HMG1
CC	GO:0042763	intracellular immature spore	2/97	21/2027	1.99018	0.26594	1	FKS1/CBK1
CC	GO:0042764	ascospore-type prospore	2/97	21/2027	1.99018	0.26594	1	FKS1/CBK1
CC	GO:0042995	cell projection	4/97	67/2027	1.24758	0.40056	1	CBK1/CDC48/fim1/Unnamed_1516
CC	GO:0043189	H4/H2A histone acetyltransferase complex	2/97	5/2027	8.35876	0.02062	1	TRA1/RVB1
CC	GO:0043596	nuclear replication fork	1/97	19/2027	1.09984	0.60779	1	SPT16
CC	GO:0044232	organelle membrane contact site	2/97	16/2027	2.61211	0.17635	1	VAC8/SCS2
CC	GO:0044391	ribosomal subunit	4/97	107/2027	0.781193	0.76599	1	FUN12/RSM25/Unnamed_1516/puf6
CC	GO:0045259	proton-transporting ATP synthase complex	1/97	6/2027	3.48282	0.25517	1	ATP1
CC	GO:0048475	coated membrane	1/97	16/2027	1.30606	0.54506	1	CHC1
CC	GO:0051286	cell tip	4/97	60/2027	1.39313	0.32256	1	CBK1/CDC48/fim1/Unnamed_1516
CC	GO:0055029	nuclear DNA-directed RNA polymerase complex	5/97	53/2027	1.97141	0.10604	1	Unnamed_0250/RTF1/RPO21/RAD3/taf6
CC	GO:0060187	cell pole	4/97	60/2027	1.39313	0.32256	1	CBK1/CDC48/fim1/Unnamed_1516
CC	GO:0061645	endocytic patch	2/97	25/2027	1.67175	0.33809	1	FKS1/fim1
CC	GO:0062039	biofilm matrix	2/97	17/2027	2.45846	0.19395	1	PDC1_2/ACO1
CC	GO:0070461	SAGA-type complex	2/97	11/2027	3.79944	0.0941	1	TRA1/taf6
CC	GO:0070603	SWI/SNF superfamily-type complex	1/97	16/2027	1.30606	0.54506	1	RVB1
CC	GO:0070993	translation preinitiation complex	1/97	6/2027	3.48282	0.25517	1	FUN12
CC	GO:0097346	INO80-type complex	1/97	8/2027	2.61211	0.32497	1	RVB1
CC	GO:0097708	intracellular vesicle	4/97	96/2027	0.870704	0.68596	1	CHC1/GAP1_8/GLO3/SLY1
CC	GO:0098552	side of membrane	1/97	18/2027	1.16094	0.5879	1	APR1
CC	GO:0098687	chromosomal region	1/97	22/2027	0.949859	0.66196	1	ELP2
CC	GO:0098796	membrane protein complex	4/97	143/2027	0.584529	0.92253	1	FKS1/CHC1/CDC48/ATP1
CC	GO:0098798	mitochondrial protein-containing complex	3/97	93/2027	0.674094	0.83416	1	CDC48/ATP1/RSM25
CC	GO:0098800	inner mitochondrial membrane protein complex	1/97	44/2027	0.47493	0.88712	1	ATP1
CC	GO:0098827	endoplasmic reticulum subcompartment	5/97	107/2027	0.976491	0.59019	1	ACC1/CDC48/SCS2/ERG27/HMG1
CC	GO:0098852	lytic vacuole membrane	5/97	112/2027	0.932898	0.63178	1	Unnamed_0129/TEF1/FTH1/VAC8/Unnamed_1103
CC	GO:0099080	supramolecular complex	9/97	87/2027	2.16175	0.02079	1	TUB1/FUN12/ELP2/CBK1/PRS1_1/RPO21/TEF3/Unnamed_1007/fim1
CC	GO:0099081	supramolecular polymer	3/97	15/2027	4.17938	0.03179	1	TUB1/ELP2/fim1
CC	GO:0099512	supramolecular fiber	3/97	15/2027	4.17938	0.03179	1	TUB1/ELP2/fim1
CC	GO:0101031	protein folding chaperone complex	1/97	11/2027	1.89972	0.4177	1	cct1
CC	GO:0120025	plasma membrane bounded cell projection	4/97	67/2027	1.24758	0.40056	1	CBK1/CDC48/fim1/Unnamed_1516
CC	GO:1902493	acetyltransferase complex	3/97	20/2027	3.13454	0.06707	1	TRA1/RVB1/taf6
CC	GO:1902554	serine/threonine protein kinase complex	1/97	25/2027	0.835876	0.70871	1	RAD3
CC	GO:1902562	H4 histone acetyltransferase complex	2/97	8/2027	5.22423	0.05256	1	TRA1/RVB1
CC	GO:1902911	protein kinase complex	1/97	27/2027	0.77396	0.73626	1	RAD3
CC	GO:1904949	ATPase complex	2/97	42/2027	0.995091	0.60611	1	ATP1/RVB1
CC	GO:1905354	exoribonuclease complex	2/97	8/2027	5.22423	0.05256	1	DIS3/RRP6
CC	GO:1905368	peptidase complex	3/97	49/2027	1.2794	0.419	1	TRA1/HMG1/taf6
CC	GO:1905369	endopeptidase complex	1/97	35/2027	0.597054	0.82293	1	HMG1

## Sheet: Table S6
Table S6: KEGG Enrichment Analysis of Genes with the Top 0.5% RAiSD Scores Based on Ningxia (China) Subset
ID	Description	Pathway Class	Gene Ratio	Background Ratio	Fold Enrichment	p-value	Gene Name
ko00970	Aminoacyl-tRNA biosynthesis	Genetic Information Processing	5/60	32/1595	4.15365	0.00586308	ALA1/SES1/GUS1/HER2/VAS1
ko03016	Transfer RNA biogenesis	Brite Hierarchies	8/60	94/1595	2.26241	0.0216962	SIT4_2/ALA1/SES1/GUS1/MSN5/ELP1/RNY1/VAS1
ko05100	Bacterial invasion of epithelial cells	Human Diseases	2/60	8/1595	6.64583	0.0336756	CHC1/CDC10
ko03000	Transcription factors	Brite Hierarchies	3/60	26/1595	3.06731	0.0711933	Unnamed_0564/ESA1/PUT3
ko00920	Sulfur metabolism	Metabolism	2/60	12/1595	4.43056	0.0720933	MET5/cys12
ko03082	ATP-dependent chromatin remodeling	Genetic Information Processing	2/60	12/1595	4.43056	0.0720933	TRA1/ESA1
ko03036	Chromosome and associated proteins	Brite Hierarchies	7/60	103/1595	1.80663	0.0870504	TRA1/MSN5/TOP2/GCN5/ESA1/RSC8/HDA1
ko00520	Amino sugar and nucleotide sugar metabolism	Metabolism	2/60	14/1595	3.79762	0.0947703	PMI1/PGI1
ko01007	Amino acid related enzymes	Brite Hierarchies	4/60	47/1595	2.26241	0.0968939	ALA1/SES1/GUS1/VAS1
ko00220	Arginine biosynthesis	Metabolism	2/60	15/1595	3.54444	0.106784	DUR1,2/URA2
ko01009	Protein phosphatases and associated proteins	Brite Hierarchies	4/60	50/1595	2.12667	0.11524	SIT4_2/MPP10/RRD2/HDA1
ko03013	Nucleocytoplasmic transport	Genetic Information Processing	2/60	17/1595	3.12745	0.131924	MSN5/Unnamed_1007
ko00030	Pentose phosphate pathway	Metabolism	2/60	18/1595	2.9537	0.144962	PGI1/TKL1
ko00240	Pyrimidine metabolism	Metabolism	2/60	18/1595	2.9537	0.144962	URA7/URA2
ko00061	Fatty acid biosynthesis	Metabolism	1/60	5/1595	5.31667	0.174662	FAS1
ko04147	Exosome	Brite Hierarchies	6/60	111/1595	1.43694	0.234983	CHC1/ADE3/CDC10/YOP1/GDI1/PGI1
ko03009	Ribosome biogenesis	Brite Hierarchies	8/60	159/1595	1.33753	0.242692	MPP10/GAR1/TSR1/Unnamed_1007/DIP2/UTP25/mak16/ECM16
ko00290	Valine, leucine and isoleucine biosynthesis	Metabolism	1/60	8/1595	3.32292	0.26467	ILV3
ko00710	Carbon fixation by Calvin cycle	Metabolism	1/60	10/1595	2.65833	0.319237	TKL1
ko03037	Cilium and associated proteins	Brite Hierarchies	1/60	10/1595	2.65833	0.319237	CDC10
ko04136	Autophagy - other	Cellular Processes	1/60	10/1595	2.65833	0.319237	KOG1
ko04981	Folate transport and metabolism	Organismal Systems	1/60	10/1595	2.65833	0.319237	ADE3
ko03008	Ribosome biogenesis in eukaryotes	Genetic Information Processing	3/60	53/1595	1.50472	0.32133	MPP10/GAR1/DIP2
ko03041	Spliceosome	Brite Hierarchies	2/60	31/1595	1.71505	0.326694	PRP8/ZPR1
ko00051	Fructose and mannose metabolism	Metabolism	1/60	11/1595	2.41667	0.345007	PMI1
ko00770	Pantothenate and CoA biosynthesis	Metabolism	1/60	11/1595	2.41667	0.345007	ILV3
ko02000	Transporters	Brite Hierarchies	5/60	106/1595	1.25393	0.36822	SUT1_7/Atr6_2/DUR3/Unnamed_1289/SMF1_1
ko03051	Proteasome	Brite Hierarchies	2/60	34/1595	1.56373	0.368544	RPN4/PUP2
ko01001	Protein kinases	Brite Hierarchies	3/60	59/1595	1.35169	0.384517	TRA1/GCN2/Unnamed_1443
ko03032	DNA replication proteins	Brite Hierarchies	2/60	37/1595	1.43694	0.409406	GAR1/TOP2
ko00900	Terpenoid backbone biosynthesis	Metabolism	1/60	14/1595	1.89881	0.416698	HMG1
ko01004	Lipid biosynthesis proteins	Brite Hierarchies	1/60	14/1595	1.89881	0.416698	FAS1
ko00860	Porphyrin metabolism	Metabolism	1/60	15/1595	1.77222	0.438835	GUS1
ko03021	Transcription machinery	Brite Hierarchies	4/60	90/1595	1.18148	0.442335	Unnamed_0250/TRA1/GCN5/RSC8
ko04138	Autophagy - yeast	Cellular Processes	2/60	40/1595	1.32917	0.449001	GCN2/KOG1
ko04142	Lysosome	Cellular Processes	1/60	16/1595	1.66146	0.460145	CHC1
ko00250	Alanine, aspartate and glutamate metabolism	Metabolism	1/60	18/1595	1.47685	0.500405	URA2
ko04120	Ubiquitin mediated proteolysis	Genetic Information Processing	1/60	18/1595	1.47685	0.500405	TOM1
ko00500	Starch and sucrose metabolism	Metabolism	1/60	19/1595	1.39912	0.519413	PGI1
ko00670	One carbon pool by folate	Metabolism	1/60	19/1595	1.39912	0.519413	ADE3
ko03040	Spliceosome	Genetic Information Processing	1/60	19/1595	1.39912	0.519413	PRP8
ko04213	Longevity regulating pathway - multiple species	Organismal Systems	1/60	19/1595	1.39912	0.519413	KOG1
ko04113	Meiosis - yeast	Cellular Processes	2/60	47/1595	1.13121	0.535394	SUT1_7/Unnamed_0564
ko03020	RNA polymerase	Genetic Information Processing	1/60	20/1595	1.32917	0.53771	Unnamed_0250
ko04139	Mitophagy - yeast	Cellular Processes	1/60	23/1595	1.1558	0.588587	MgSsk1
ko04812	Cytoskeleton proteins	Brite Hierarchies	1/60	27/1595	0.984568	0.647946	CDC10
ko00270	Cysteine and methionine metabolism	Metabolism	1/60	28/1595	0.949405	0.661417	cys12
ko03050	Proteasome	Genetic Information Processing	1/60	28/1595	0.949405	0.661417	PUP2
ko00010	Glycolysis / Gluconeogenesis	Metabolism	1/60	30/1595	0.886111	0.686858	PGI1
ko04144	Endocytosis	Cellular Processes	1/60	33/1595	0.805556	0.721532	CHC1
ko01002	Peptidases and inhibitors	Brite Hierarchies	2/60	68/1595	0.781863	0.73692	PUP2/YTA12_1
ko03012	Translation factors	Brite Hierarchies	1/60	39/1595	0.681624	0.77994	TEF3
ko04121	Ubiquitin system	Brite Hierarchies	1/60	40/1595	0.664583	0.788425	TOM1
ko00190	Oxidative phosphorylation	Metabolism	1/60	43/1595	0.618217	0.811998	ATP1
ko03110	Chaperones and folding catalysts	Brite Hierarchies	1/60	50/1595	0.531667	0.857418	YTA12_1
ko04011	MAPK signaling pathway - yeast	Environmental Information Processing	1/60	56/1595	0.474702	0.887622	MgSsk1
ko04131	Membrane trafficking	Brite Hierarchies	4/60	167/1595	0.636727	0.890478	CHC1/KOG1/HDA1/Unnamed_1443
ko03019	Messenger RNA biogenesis	Brite Hierarchies	1/60	87/1595	0.305556	0.967648	HDA1
ko03029	Mitochondrial biogenesis	Brite Hierarchies	1/60	108/1595	0.246142	0.986289	HER2

## Sheet: Table S7
Table S7: KEGG Enrichment Analysis of Genes with the Top 0.5% RAiSD Scores Based on Australian Subset
ID	Description	Pathway Class	Gene Ratio	Background Ratio	Fold Enrichment	p-value	Gene Name
ko03009	Ribosome biogenesis	Brite Hierarchies	18/85	161/1632	2.14658	0.00103145	RRP5/UTP20/Unnamed_0444/MPP10/sof1/ERB1/NOP4/CDC48/NSA2/DBP7/UTP18/Unnamed_1007/ENP2/NOG1/Unnamed_1516/DBP9/PRP43/puf6
ko00061	Fatty acid biosynthesis	Metabolism	2/85	5/1632	7.68	0.024194	ACC1/FAS1
ko03013	Nucleocytoplasmic transport	Genetic Information Processing	3/85	17/1632	3.38824	0.0546278	TEF1/MSN5/Unnamed_1007
ko00640	Propanoate metabolism	Metabolism	2/85	8/1632	4.8	0.0611789	ACC1/LSC1
ko04147	Exosome	Brite Hierarchies	10/85	115/1632	1.66957	0.0702937	TUB1/TEF1/CHC1/ADE3/KAR2/CDC48/ARG4/fim1/cct1/sgt2
ko03060	Protein export	Genetic Information Processing	2/85	9/1632	4.26667	0.0760531	KAR2/sgt2
ko00970	Aminoacyl-tRNA biosynthesis	Genetic Information Processing	4/85	32/1632	2.4	0.0810396	GRS1/CDC60/Unnamed_0983/ILS1
ko03037	Cilium and associated proteins	Brite Hierarchies	2/85	10/1632	3.84	0.0919307	RVB1/cct1
ko01007	Amino acid related enzymes	Brite Hierarchies	5/85	47/1632	2.04255	0.0935464	GRS1/CDC60/Unnamed_0983/ILS1/HIS5
ko03082	ATP-dependent chromatin remodeling	Genetic Information Processing	2/85	12/1632	3.2	0.12614	TRA1/RVB1
ko03012	Translation factors	Brite Hierarchies	4/85	38/1632	2.02105	0.131887	FUN12/TEF1/TEF3/NEW1
ko03008	Ribosome biogenesis in eukaryotes	Genetic Information Processing	5/85	54/1632	1.77778	0.145906	MPP10/NOP4/UTP18/NOG1/Unnamed_1516
ko03019	Messenger RNA biogenesis	Brite Hierarchies	7/85	86/1632	1.56279	0.155526	TUB1/TEF1/SKI2/DIS3/CDC48/RRP6/puf6
ko03018	RNA degradation	Genetic Information Processing	3/85	27/1632	2.13333	0.162711	SKI2/DIS3/RRP6
ko04812	Cytoskeleton proteins	Brite Hierarchies	3/85	27/1632	2.13333	0.162711	TUB1/fim1/pli1
ko00220	Arginine biosynthesis	Metabolism	2/85	15/1632	2.56	0.181794	DUR1,2/ARG4
ko00513	Various types of N-glycan biosynthesis	Metabolism	2/85	16/1632	2.4	0.201093	MNN2_2/MNN2_1
ko00630	Glyoxylate and dicarboxylate metabolism	Metabolism	2/85	16/1632	2.4	0.201093	ACO1/GCV2
ko03021	Transcription machinery	Brite Hierarchies	7/85	93/1632	1.44516	0.205714	Unnamed_0250/RTF1/TRA1/PSR2/RPO21/RAD3/taf6
ko00400	Phenylalanine, tyrosine and tryptophan biosynthesis	Metabolism	2/85	17/1632	2.25882	0.220622	ARO3/HIS5
ko03016	Transfer RNA biogenesis	Brite Hierarchies	7/85	95/1632	1.41474	0.221116	TEF1/GRS1/ELP2/MSN5/CDC60/Unnamed_0983/ILS1
ko00030	Pentose phosphate pathway	Metabolism	2/85	18/1632	2.13333	0.240305	PRS1_1/GND1
ko01003	Glycosyltransferases	Brite Hierarchies	3/85	34/1632	1.69412	0.25903	MNN2_2/FKS1/MNN2_1
ko00670	One carbon pool by folate	Metabolism	2/85	19/1632	2.02105	0.260074	ADE3/GCV2
ko01009	Protein phosphatases and associated proteins	Brite Hierarchies	4/85	50/1632	1.536	0.260931	MPP10/PSR2/DBP7/SER2
ko00020	Citrate cycle (TCA cycle)	Metabolism	2/85	20/1632	1.92	0.279868	ACO1/LSC1
ko03036	Chromosome and associated proteins	Brite Hierarchies	7/85	103/1632	1.30485	0.286466	TUB1/TRA1/MSN5/TOP2/RAD3/RVB1/taf6
ko03020	RNA polymerase	Genetic Information Processing	2/85	21/1632	1.82857	0.29963	Unnamed_0250/RPO21
ko04814	Motor proteins	Cellular Processes	1/85	7/1632	2.74286	0.3128	TUB1
ko03022	Basal transcription factors	Genetic Information Processing	2/85	22/1632	1.74545	0.319312	RAD3/taf6
ko00290	Valine, leucine and isoleucine biosynthesis	Metabolism	1/85	8/1632	2.4	0.348746	ILV3
ko00340	Histidine metabolism	Metabolism	1/85	8/1632	2.4	0.348746	HIS5
ko00360	Phenylalanine metabolism	Metabolism	1/85	8/1632	2.4	0.348746	HIS5
ko02000	Transporters	Brite Hierarchies	7/85	111/1632	1.21081	0.355964	ALR1/SUT1_8/Unnamed_0119/Unnamed_0129/Unnamed_0407/FTH1/GAP1_8
ko00260	Glycine, serine and threonine metabolism	Metabolism	2/85	24/1632	1.6	0.358258	SER2/GCV2
ko05100	Bacterial invasion of epithelial cells	Human Diseases	1/85	9/1632	2.13333	0.382832	CHC1
ko00785	Lipoic acid metabolism	Metabolism	1/85	10/1632	1.92	0.415155	GCV2
ko04981	Folate transport and metabolism	Organismal Systems	1/85	10/1632	1.92	0.415155	ADE3
ko00480	Glutathione metabolism	Metabolism	1/85	11/1632	1.74545	0.445803	GND1
ko00350	Tyrosine metabolism	Metabolism	1/85	12/1632	1.6	0.474863	HIS5
ko00770	Pantothenate and CoA biosynthesis	Metabolism	1/85	12/1632	1.6	0.474863	ILV3
ko03110	Chaperones and folding catalysts	Brite Hierarchies	3/85	50/1632	1.152	0.488883	KAR2/cct1/sgt2
ko04141	Protein processing in endoplasmic reticulum	Genetic Information Processing	2/85	32/1632	1.2	0.503919	KAR2/CDC48
ko03420	Nucleotide excision repair	Genetic Information Processing	2/85	33/1632	1.16364	0.520643	RPO21/RAD3
ko00900	Terpenoid backbone biosynthesis	Metabolism	1/85	14/1632	1.37143	0.528541	HMG1
ko01004	Lipid biosynthesis proteins	Brite Hierarchies	1/85	14/1632	1.37143	0.528541	FAS1
ko04144	Endocytosis	Cellular Processes	2/85	34/1632	1.12941	0.536994	CHC1/GLO3
ko00100	Steroid biosynthesis	Metabolism	1/85	16/1632	1.2	0.576789	ERG27
ko00680	Methane metabolism	Metabolism	1/85	16/1632	1.2	0.576789	SER2
ko04142	Lysosome	Cellular Processes	1/85	16/1632	1.2	0.576789	CHC1
ko04120	Ubiquitin mediated proteolysis	Genetic Information Processing	1/85	18/1632	1.06667	0.620153	pli1
ko04517	IgSF CAM signaling	Environmental Information Processing	1/85	18/1632	1.06667	0.620153	TUB1
ko04121	Ubiquitin system	Brite Hierarchies	2/85	40/1632	0.96	0.626997	sof1/pli1
ko03040	Spliceosome	Genetic Information Processing	1/85	19/1632	1.01053	0.640157	PRP43
ko00500	Starch and sucrose metabolism	Metabolism	1/85	20/1632	0.96	0.65912	FKS1
ko00564	Glycerophospholipid metabolism	Metabolism	1/85	20/1632	0.96	0.65912	GPD1
ko00250	Alanine, aspartate and glutamate metabolism	Metabolism	1/85	21/1632	0.914286	0.677094	ARG4
ko04111	Cell cycle - yeast	Cellular Processes	2/85	45/1632	0.853333	0.691318	MBP1_1/LTE1
ko04145	Phagosome	Cellular Processes	1/85	22/1632	0.872727	0.694131	TUB1
ko00190	Oxidative phosphorylation	Metabolism	2/85	47/1632	0.817021	0.714411	PPA2/ATP1
ko04113	Meiosis - yeast	Cellular Processes	2/85	47/1632	0.817021	0.714411	SUT1_8/IME2
ko03400	DNA repair and recombination proteins	Brite Hierarchies	2/85	55/1632	0.698182	0.792881	RPO21/RAD3
ko00010	Glycolysis / Gluconeogenesis	Metabolism	1/85	30/1632	0.64	0.802	PDC1_2
ko00620	Pyruvate metabolism	Metabolism	1/85	30/1632	0.64	0.802	ACC1
ko04131	Membrane trafficking	Brite Hierarchies	7/85	171/1632	0.785965	0.806712	TEF1/CHC1/KAR2/CDC48/VAC8/GLO3/SLY1
ko03041	Spliceosome	Brite Hierarchies	1/85	31/1632	0.619355	0.812506	PRP43
ko04011	MAPK signaling pathway - yeast	Environmental Information Processing	2/85	58/1632	0.662069	0.817085	GPD1/FKS1
ko01001	Protein kinases	Brite Hierarchies	2/85	59/1632	0.650847	0.824581	TRA1/IME2
ko03032	DNA replication proteins	Brite Hierarchies	1/85	37/1632	0.518919	0.864915	TOP2
ko00230	Purine metabolism	Metabolism	1/85	39/1632	0.492308	0.878934	PRS1_1
ko04138	Autophagy - yeast	Cellular Processes	1/85	40/1632	0.48	0.885394	APR1
ko03029	Mitochondrial biogenesis	Brite Hierarchies	3/85	114/1632	0.505263	0.946107	GRS1/CDC60/VAC8
ko01002	Peptidases and inhibitors	Brite Hierarchies	1/85	70/1632	0.274286	0.978246	APR1
ko03011	Ribosome	Brite Hierarchies	1/85	91/1632	0.210989	0.993334	RSM25
ko03010	Ribosome	Genetic Information Processing	1/85	92/1632	0.208696	0.993702	RSM25

## Sheet: Table S8
Table S8: Information of Downloaded Assembled Genome
Strain name	Assembly Accession in NCBI	Location	Year	Separation environment	Whether in Population Genomics Analysis	Other Name
2739	GCA_949640725.1	NA	NA	NA	No
34-9	GCA_000775265.3	China	2003	Epiphytes of Citrus Roots	Yes
AWRI5759_A6	GCA_050947715.1	Australia	2014	Grape juice/wine	Yes
AWRI1158	GCA_050230735.1	Crimea, Ukraine	1930	Muscatel grapes	Yes	NRRL Y-1614; CBS 314
bin.66 MAG	GCA_937857875.1	Australia	2014	Grape Must	No
DSM 2768	GCA_000968475.1	NA	NA	NA	No
H2	GCA_009805785.1	Basilicata, Italy	2015	Vitis vinifera	No
H20	GCA_009805765.1	Basilicata, Italy	2015	Vitis vinifera	No
H4	GCA_009805715.1	Liguria, Italy	2015	Vitis vinifera	No
HU-10	GCA_037102615.1	Japan	2017	Isolated from decaying bananas fed on by wild Drosophila species	No
QTX-C10	GCA_030180015.1	Qingtongxia, Ningxia, China	2022	Wine	No

## Sheet: Table S9
Table S9: Assembly Statistics and Completeness Assessment of Hanseniaspora uvarum
Sample	Numbers of Scaffolds	Total length (Mbp)	GC (%)	N50 (Mbp)	N90 (Mbp)	auN (Mbp)	Complete BUSCOs	Complete and single-copy BUSCOs	Complete and duplicated BUSCOs	Fragmented BUSCOs	Missing BUSCOs	genes	mRNA	tRNA	Source
HSB-A-1	37	8.81	31.91	1.505	0.955	1.365	0.8035	0.803	0.0005	0.0215	0.175	4327	4219	108	de novo assembly
HSB-A-14	22	8.72	31.91	1.472	0.952	1.408	0.8067	0.8063	0.0005	0.0187	0.1745	4282	4172	110	de novo assembly
HSB-C-12	31	8.71	31.91	1.447	0.845	1.376	0.8072	0.8063	0.0009	0.0178	0.175	4264	4158	106	de novo assembly
HSB-D-1	27	8.8	31.91	1.487	0.962	1.379	0.8067	0.8058	0.0009	0.0197	0.1736	4321	4207	114	de novo assembly
JY-01W21	26	8.75	31.9	1.443	0.966	1.372	0.8072	0.8044	0.0028	0.0187	0.1741	4291	4186	105	de novo assembly
JY-13W76	35	8.77	31.98	1.471	0.974	1.356	0.8081	0.8063	0.0019	0.0187	0.1731	4315	4201	114	de novo assembly
JY-B-2-2	25	8.74	31.91	1.466	0.945	1.352	0.8095	0.8081	0.0014	0.0164	0.1741	4289	4180	109	de novo assembly
JY-B1S-6	25	8.71	31.93	1.488	0.991	1.371	0.8077	0.8072	0.0005	0.0178	0.1745	4280	4171	109	de novo assembly
JY-B7-15	21	8.72	31.93	1.476	0.957	1.36	0.8067	0.8063	0.0005	0.0178	0.1755	4285	4175	110	de novo assembly
JY-BG1-5	24	8.71	31.92	1.496	0.958	1.367	0.8063	0.8058	0.0005	0.0187	0.175	4274	4163	111	de novo assembly
JY-BG1-6	24	8.71	31.93	1.361	0.96	1.334	0.8067	0.8063	0.0005	0.0178	0.1755	4285	4172	113	de novo assembly
JY-C-2-3	22	8.74	31.91	1.378	0.955	1.352	0.8067	0.8058	0.0009	0.0182	0.175	4273	4168	105	de novo assembly
JY-C-2-5	21	8.72	31.92	1.48	0.948	1.375	0.8081	0.8072	0.0009	0.0173	0.1745	4279	4169	110	de novo assembly
JY-C-3-2	21	8.72	31.92	1.478	0.99	1.367	0.8086	0.8077	0.0009	0.0182	0.1731	4281	4171	110	de novo assembly
JY-C-3-5	29	8.73	31.94	1.374	0.997	1.348	0.8058	0.8049	0.0009	0.0187	0.1755	4278	4166	112	de novo assembly
JY-D-2-1	24	8.73	31.91	1.471	0.958	1.35	0.8077	0.8067	0.0009	0.0178	0.1745	4275	4169	106	de novo assembly
MNS-68	21	8.71	31.92	1.472	0.851	1.381	0.8072	0.8067	0.0005	0.0178	0.175	4281	4178	103	de novo assembly
MNS-69	25	8.71	31.91	1.469	0.917	1.347	0.8067	0.8058	0.0009	0.0178	0.1755	4273	4169	104	de novo assembly
QTX-2.16	26	8.73	31.92	1.476	0.956	1.386	0.8058	0.8044	0.0014	0.0182	0.1759	4276	4165	111	de novo assembly
QTX-2.19	20	8.72	31.92	1.475	0.954	1.37	0.8058	0.8039	0.0019	0.0178	0.1764	4282	4171	111	de novo assembly
QTX-A-3	24	8.72	31.92	1.459	0.947	1.364	0.8077	0.8072	0.0005	0.0173	0.175	4267	4155	112	de novo assembly
QTX-B-15	28	8.72	31.92	1.469	0.945	1.353	0.8081	0.8072	0.0009	0.0178	0.1741	4281	4168	113	de novo assembly
QTX-C-1	24	8.72	31.92	1.469	0.832	1.366	0.8067	0.8053	0.0014	0.0178	0.1755	4285	4173	112	de novo assembly
QTX-C-12	19	8.7	31.92	1.483	0.949	1.367	0.8086	0.8077	0.0009	0.0173	0.1741	4269	4157	112	de novo assembly
QTX-C-13	25	8.72	31.92	1.472	0.95	1.359	0.8072	0.8067	0.0005	0.0187	0.1741	4282	4170	112	de novo assembly
QTX-C-17	23	8.71	31.92	1.481	0.951	1.398	0.8086	0.8081	0.0005	0.0164	0.175	4273	4165	108	de novo assembly
QTX-C-20	19	8.69	31.92	1.484	0.947	1.357	0.8091	0.8086	0.0005	0.0159	0.175	4267	4158	109	de novo assembly
QTX-C-23	17	8.7	31.92	1.455	0.949	1.387	0.8081	0.8077	0.0005	0.0173	0.1745	4286	4176	110	de novo assembly
QTX-C-25	24	8.7	31.91	1.484	0.971	1.363	0.8091	0.8081	0.0009	0.0168	0.1741	4271	4163	108	de novo assembly
SS-A11-1-2	22	8.69	31.91	1.464	0.956	1.364	0.8086	0.8081	0.0005	0.0173	0.1741	4268	4158	110	de novo assembly
SS-A27-3-4	19	8.69	31.91	1.493	0.937	1.356	0.8077	0.8072	0.0005	0.0182	0.1741	4274	4168	106	de novo assembly
SS-A6-1-6	18	8.7	31.92	1.471	0.946	1.357	0.8091	0.8086	0.0005	0.0164	0.1745	4271	4165	106	de novo assembly
SZS-3-2	21	8.7	31.91	1.471	0.997	1.419	0.8095	0.8086	0.0009	0.0164	0.1741	4275	4163	112	de novo assembly
SZS-3.33	21	8.7	31.92	1.479	0.981	1.322	0.8086	0.8077	0.0009	0.0168	0.1745	4276	4168	108	de novo assembly
SZS-A-1	28	8.74	31.91	1.47	0.956	1.373	0.8063	0.8044	0.0019	0.0178	0.1759	4273	4163	110	de novo assembly
SZS-B-1	24	8.71	31.92	1.346	0.877	1.377	0.8025	0.8021	0.0005	0.0192	0.1783	4336	4230	106	de novo assembly
SZS-B-27	27	8.75	31.91	1.471	0.966	1.379	0.8091	0.8067	0.0023	0.0168	0.1741	4288	4178	110	de novo assembly
SZS-B-3	27	8.74	31.92	1.474	0.962	1.367	0.8086	0.8077	0.0009	0.0173	0.1741	4278	4173	105	de novo assembly
SZS-B-4	23	8.73	31.92	1.473	0.928	1.35	0.8058	0.8049	0.0009	0.0187	0.1755	4301	4194	107	de novo assembly
SZS-C-10	37	8.79	31.93	1.496	0.967	1.386	0.8039	0.803	0.0009	0.0192	0.1769	4325	4214	111	de novo assembly
SZS-C-2	23	8.74	31.91	1.472	0.973	1.37	0.8095	0.8077	0.0019	0.0173	0.1731	4286	4174	112	de novo assembly
SZS-C-20	24	8.73	31.91	1.472	0.95	1.367	0.8095	0.8091	0.0005	0.0173	0.1731	4269	4159	110	de novo assembly
SZS-C-5	23	8.73	31.93	1.475	0.945	1.358	0.803	0.8025	0.0005	0.0192	0.1778	4305	4202	103	de novo assembly
SZS-C-6	21	8.71	31.92	1.485	0.949	1.374	0.8077	0.8067	0.0009	0.0168	0.1755	4254	4145	109	de novo assembly
WW-C413	20	8.72	31.91	1.469	0.958	1.369	0.8091	0.8081	0.0009	0.0168	0.1741	4267	4158	109	de novo assembly
WW-C466	26	8.7	31.92	1.461	0.976	1.403	0.8077	0.8072	0.0005	0.0178	0.1745	4283	4173	110	de novo assembly
WW-C534	19	8.68	31.91	1.462	0.983	1.385	0.8086	0.8081	0.0005	0.0178	0.1736	4263	4154	109	de novo assembly
YC-2-4	26	8.72	31.92	1.478	0.963	1.36	0.8077	0.8072	0.0005	0.0182	0.1741	4275	4165	110	de novo assembly
YC-2.3	25	8.73	31.92	1.471	0.774	1.392	0.8067	0.8058	0.0009	0.0178	0.1755	4289	4179	110	de novo assembly
YC-2.5	27	8.72	31.92	1.461	0.954	1.371	0.8058	0.8044	0.0014	0.0178	0.1764	4284	4175	109	de novo assembly
YC-2.6	29	8.71	31.92	1.461	0.91	1.396	0.8072	0.8067	0.0005	0.0173	0.1755	4295	4184	111	de novo assembly
YC-A-1	25	8.74	31.91	1.469	0.833	1.382	0.8072	0.8063	0.0009	0.0182	0.1745	4284	4174	110	de novo assembly
YC-C-1	37	8.82	31.92	1.487	0.967	1.377	0.8035	0.8025	0.0009	0.0197	0.1769	4310	4200	110	de novo assembly
YC-C-22	20	8.71	31.92	1.475	0.975	1.399	0.8086	0.8077	0.0009	0.0168	0.1745	4265	4153	112	de novo assembly
YC-C-23	21	8.73	31.91	1.46	0.832	1.399	0.8067	0.8058	0.0009	0.0187	0.1745	4298	4186	112	de novo assembly
YC-C-24	15	8.75	31.91	1.462	0.999	1.354	0.8077	0.8049	0.0028	0.0178	0.1745	4312	4203	109	de novo assembly
YQY-2-13B	23	8.72	31.92	1.475	0.869	1.384	0.8081	0.8063	0.0019	0.0168	0.175	4283	4172	111	de novo assembly
YQY-2-14	25	8.72	31.92	1.473	0.837	1.379	0.8081	0.8072	0.0009	0.0173	0.1745	4284	4173	111	de novo assembly
YQY-2.11	19	8.73	31.92	1.478	0.951	1.375	0.8072	0.8063	0.0009	0.0182	0.1745	4285	4172	113	de novo assembly
YQY-2.13A	29	8.72	31.91	1.391	0.913	1.378	0.8086	0.8072	0.0014	0.0178	0.1736	4280	4170	110	de novo assembly
YQY-A-1	32	8.73	31.92	1.466	0.997	1.366	0.8081	0.8063	0.0019	0.0178	0.1741	4279	4169	110	de novo assembly
YQY-A-2	37	8.75	31.92	1.417	0.953	1.393	0.8077	0.8053	0.0023	0.0173	0.175	4291	4181	110	de novo assembly
YQY-A-3	35	8.74	31.92	1.418	0.987	1.413	0.8081	0.8067	0.0014	0.0168	0.175	4302	4190	112	de novo assembly
YQY-C-17	27	8.75	31.92	1.48	1.007	1.363	0.8081	0.8072	0.0009	0.0173	0.1745	4284	4176	108	de novo assembly
YQY-C-24	22	8.73	31.92	1.47	0.801	1.377	0.8072	0.8063	0.0009	0.0182	0.1745	4273	4163	110	de novo assembly
AWRI1162	37	8.79	31.95	1.476	0.965	1.371	0.8077	0.8053	0.0023	0.0178	0.1745	4302	4191	111	de novo assembly
AWRI1184	22	8.77	31.94	1.479	0.979	1.374	0.8063	0.8049	0.0014	0.0182	0.1755	4291	4186	105	de novo assembly
AWRI1185	31	8.75	31.95	1.457	0.958	1.383	0.8067	0.8053	0.0014	0.0187	0.1745	4275	4168	107	de novo assembly
AWRI1186	24	8.73	31.93	1.475	0.943	1.368	0.8081	0.8067	0.0014	0.0178	0.1741	4258	4149	109	de novo assembly
AWRI1187	22	8.74	31.94	1.487	0.953	1.38	0.8086	0.8081	0.0005	0.0178	0.1736	4282	4173	109	de novo assembly
AWRI1188	24	8.71	31.94	1.467	0.968	1.358	0.8086	0.8081	0.0005	0.0168	0.1745	4273	4163	110	de novo assembly
AWRI1189	22	8.71	31.94	1.476	0.943	1.366	0.8105	0.8095	0.0009	0.0164	0.1731	4279	4173	106	de novo assembly
AWRI1193	42	8.89	31.86	1.489	0.982	1.367	0.8072	0.8058	0.0014	0.0187	0.1741	4313	4191	122	de novo assembly
AWRI1274	28	8.75	31.93	1.48	0.956	1.375	0.8086	0.8077	0.0009	0.0173	0.1741	4268	4160	108	de novo assembly
AWRI1275	20	8.74	31.94	1.464	0.946	1.37	0.81	0.8077	0.0023	0.0159	0.1741	4285	4176	109	de novo assembly
AWRI1276	37	8.81	31.96	1.476	0.955	1.38	0.8081	0.8067	0.0014	0.0178	0.1741	4295	4186	109	de novo assembly
AWRI1408	29	8.79	31.93	1.491	0.965	1.374	0.8072	0.8053	0.0019	0.0173	0.1755	4298	4191	107	de novo assembly
AWRI1413	34	8.77	31.94	1.479	0.988	1.364	0.8067	0.8044	0.0023	0.0187	0.1745	4291	4183	108	de novo assembly
AWRI1425	30	8.71	31.93	1.473	0.963	1.362	0.8091	0.8086	0.0005	0.0173	0.1736	4269	4160	109	de novo assembly
AWRI1694	49	8.8	31.95	1.478	0.958	1.375	0.8091	0.8077	0.0014	0.0173	0.1736	4301	4194	107	de novo assembly
AWRI1695	45	8.82	31.96	1.493	0.954	1.356	0.81	0.8086	0.0014	0.0168	0.1731	4300	4189	111	de novo assembly
AWRI1696	21	8.73	31.94	1.474	0.951	1.368	0.8063	0.8053	0.0009	0.0178	0.1759	4262	4155	107	de novo assembly
AWRI2716	31	8.77	31.93	1.481	0.968	1.4	0.8067	0.8063	0.0005	0.0187	0.1745	4295	4185	110	de novo assembly
AWRI5759_A1	36	8.77	31.93	1.476	1.016	1.376	0.8025	0.8016	0.0009	0.0197	0.1778	4291	4181	110	de novo assembly
AWRI5759_A10	28	8.77	31.95	1.472	0.982	1.406	0.8053	0.8035	0.0019	0.0197	0.175	4310	4202	108	de novo assembly
AWRI5759_A11	36	8.8	31.96	1.4	0.972	1.408	0.8077	0.8072	0.0005	0.0173	0.175	4290	4181	109	de novo assembly
AWRI5759_A12	41	8.82	31.95	1.492	0.975	1.411	0.8081	0.8058	0.0023	0.0173	0.1745	4313	4203	110	de novo assembly
AWRI5759_A2	28	8.75	31.94	1.49	0.998	1.383	0.8081	0.8067	0.0014	0.0187	0.1731	4280	4170	110	de novo assembly
AWRI5759_A3	32	8.76	31.94	1.483	0.95	1.359	0.8086	0.8077	0.0009	0.0187	0.1727	4285	4172	113	de novo assembly
AWRI5759_A4	22	8.75	31.95	1.479	0.955	1.364	0.8091	0.8086	0.0005	0.0182	0.1727	4293	4185	108	de novo assembly
AWRI5759_A5	39	8.77	31.93	1.479	0.973	1.386	0.8077	0.8044	0.0033	0.0182	0.1741	4313	4204	109	de novo assembly
AWRI5759_A7	36	8.74	31.93	1.457	0.96	1.354	0.8072	0.8058	0.0014	0.0164	0.1764	4299	4187	112	de novo assembly
AWRI5759_A8	40	8.82	31.95	1.514	0.957	1.383	0.8077	0.8063	0.0014	0.0164	0.1759	4302	4189	113	de novo assembly
AWRI5759_A9	32	8.74	31.93	1.479	0.946	1.369	0.8067	0.8058	0.0009	0.0182	0.175	4275	4168	107	de novo assembly
AWRI5759_B1	29	8.73	31.95	1.48	0.965	1.368	0.8077	0.8072	0.0005	0.0173	0.175	4267	4161	106	de novo assembly
AWRI5759_B10	39	8.86	31.94	1.496	0.972	1.386	0.8081	0.8063	0.0019	0.0173	0.1745	4309	4200	109	de novo assembly
AWRI5759_B11	44	8.82	31.92	1.487	0.721	1.391	0.8039	0.8016	0.0023	0.0187	0.1774	4311	4202	109	de novo assembly
AWRI5759_B12	50	8.78	31.91	1.473	0.966	1.356	0.8039	0.803	0.0009	0.0197	0.1764	4306	4192	114	de novo assembly
AWRI5759_B2	30	8.75	31.94	1.475	0.961	1.371	0.8091	0.8086	0.0005	0.0173	0.1736	4280	4169	111	de novo assembly
AWRI5759_B3	27	8.72	31.92	1.474	0.946	1.369	0.8091	0.8086	0.0005	0.0168	0.1741	4285	4174	111	de novo assembly
AWRI5759_B4	37	8.76	31.93	1.472	1.003	1.369	0.81	0.8091	0.0009	0.0159	0.1741	4289	4179	110	de novo assembly
AWRI5759_B5	40	8.83	31.96	1.48	0.86	1.387	0.8053	0.8035	0.0019	0.0187	0.1759	4304	4191	113	de novo assembly
AWRI5759_B6	29	8.72	31.94	1.369	0.963	1.35	0.81	0.8091	0.0009	0.0164	0.1736	4273	4174	99	de novo assembly
AWRI5759_B7	19	8.75	31.94	1.472	0.914	1.375	0.8077	0.8063	0.0014	0.0187	0.1736	4274	4165	109	de novo assembly
AWRI5759_B8	23	8.73	31.93	1.475	0.969	1.372	0.8091	0.8086	0.0005	0.0173	0.1736	4274	4166	108	de novo assembly
AWRI5759_B9	48	8.77	31.94	1.465	0.952	1.367	0.8067	0.8058	0.0009	0.0187	0.1745	4283	4176	107	de novo assembly
AWRI5759_C1	32	8.82	31.96	1.498	0.945	1.371	0.8067	0.8044	0.0023	0.0173	0.1759	4293	4187	106	de novo assembly
AWRI5759_C10	26	8.79	31.94	1.471	0.975	1.375	0.8072	0.8063	0.0009	0.0197	0.1731	4302	4193	109	de novo assembly
AWRI5759_C11	32	8.73	31.94	1.292	0.996	1.4	0.8081	0.8077	0.0005	0.0182	0.1736	4277	4171	106	de novo assembly
AWRI5759_C12	31	8.74	31.94	1.471	0.938	1.368	0.8072	0.8067	0.0005	0.0173	0.1755	4263	4151	112	de novo assembly
AWRI5759_C3	25	8.71	31.93	1.457	0.937	1.36	0.8091	0.8081	0.0009	0.0164	0.1745	4268	4159	109	de novo assembly
AWRI5759_C4	61	8.84	31.9	1.486	0.933	1.35	0.8081	0.8072	0.0009	0.0173	0.1745	4340	4206	134	de novo assembly
AWRI5759_C5	24	8.73	31.94	1.478	0.953	1.349	0.8072	0.8063	0.0009	0.0182	0.1745	4283	4175	108	de novo assembly
AWRI5759_C6	26	8.74	31.95	1.489	0.975	1.375	0.8081	0.8077	0.0005	0.0164	0.1755	4277	4171	106	de novo assembly
AWRI5759_C7	21	8.72	31.93	1.467	0.968	1.394	0.8077	0.8072	0.0005	0.0173	0.175	4289	4182	107	de novo assembly
AWRI5759_C8	29	8.72	31.94	1.267	0.95	1.397	0.8081	0.8077	0.0005	0.0168	0.175	4280	4174	106	de novo assembly
AWRI5759_C9	36	8.76	31.95	1.471	0.96	1.367	0.8072	0.8058	0.0014	0.0187	0.1741	4287	4179	108	de novo assembly
AWRI5759_D1	12	8.73	31.94	1.49	0.955	1.353	0.8072	0.8063	0.0009	0.0178	0.175	4267	4163	104	de novo assembly
AWRI5759_D11	29	8.86	31.91	1.492	0.961	1.39	0.8025	0.8016	0.0009	0.0239	0.1736	4265	4165	100	de novo assembly
AWRI5759_D12	20	8.71	31.94	1.448	0.968	1.359	0.8086	0.8077	0.0009	0.0182	0.1731	4266	4160	106	de novo assembly
AWRI5759_D2	34	8.76	31.93	1.48	0.82	1.382	0.8072	0.8058	0.0014	0.0168	0.1759	4265	4154	111	de novo assembly
AWRI5759_D3	31	8.73	31.94	1.475	0.955	1.368	0.8091	0.8081	0.0009	0.0173	0.1736	4272	4166	106	de novo assembly
AWRI5759_D4	42	8.86	31.97	1.497	0.975	1.388	0.8077	0.8063	0.0014	0.0187	0.1736	4307	4197	110	de novo assembly
AWRI5759_D5	33	8.75	31.94	1.346	0.955	1.371	0.81	0.8095	0.0005	0.0164	0.1736	4290	4186	104	de novo assembly
AWRI5759_D6	20	8.74	31.94	1.483	0.995	1.37	0.8086	0.8081	0.0005	0.0168	0.1745	4290	4183	107	de novo assembly
AWRI5759_D7	33	8.76	31.93	1.441	0.95	1.364	0.8067	0.8058	0.0009	0.0187	0.1745	4285	4174	111	de novo assembly
AWRI5759_D8	35	8.81	31.91	1.478	0.909	1.386	0.8002	0.7927	0.0075	0.0239	0.1759	4352	4253	99	de novo assembly
AWRI5759_D9	31	8.73	31.93	1.45	0.967	1.366	0.8081	0.8072	0.0009	0.0178	0.1741	4282	4174	108	de novo assembly
AWRI5759_E1	28	8.74	31.94	1.474	0.84	1.389	0.8091	0.8077	0.0014	0.0173	0.1736	4283	4180	103	de novo assembly
AWRI5759_E10	25	8.8	31.94	1.483	0.959	1.371	0.8077	0.8063	0.0014	0.0178	0.1745	4324	4211	113	de novo assembly
AWRI5759_E11	29	8.74	31.93	1.377	0.953	1.376	0.8077	0.8072	0.0005	0.0173	0.175	4284	4179	105	de novo assembly
AWRI5759_E12	22	8.73	31.93	1.473	0.976	1.418	0.8077	0.8067	0.0009	0.0159	0.1764	4293	4188	105	de novo assembly
AWRI5759_E2	27	8.74	31.94	1.478	0.957	1.372	0.81	0.8095	0.0005	0.0168	0.1731	4284	4177	107	de novo assembly
AWRI5759_E3	25	8.77	31.93	1.476	0.984	1.365	0.8035	0.803	0.0005	0.0211	0.1755	4316	4206	110	de novo assembly
AWRI5759_E4	30	8.81	31.93	1.486	0.969	1.382	0.8035	0.8016	0.0019	0.0182	0.1783	4300	4191	109	de novo assembly
AWRI5759_E5	33	8.81	31.96	1.485	0.969	1.375	0.8035	0.8025	0.0009	0.0206	0.1759	4312	4202	110	de novo assembly
AWRI5759_E6	17	8.76	31.93	1.475	0.993	1.375	0.8077	0.8063	0.0014	0.0173	0.175	4285	4176	109	de novo assembly
AWRI5759_E7	36	8.75	31.93	1.467	0.954	1.359	0.8058	0.8049	0.0009	0.0182	0.1759	4294	4185	109	de novo assembly
AWRI5759_E8	35	8.92	32.09	1.493	0.973	1.392	0.8049	0.8039	0.0009	0.0197	0.1755	4223	4136	87	de novo assembly
AWRI5759_E9	23	8.74	31.95	1.46	0.804	1.355	0.8095	0.8091	0.0005	0.0173	0.1731	4296	4187	109	de novo assembly
AWRI5765_G11	32	8.76	31.95	1.343	0.995	1.343	0.8086	0.8067	0.0019	0.0178	0.1736	4292	4184	108	de novo assembly
AWRI5772_B5	27	8.73	31.94	1.45	0.955	1.366	0.8086	0.8081	0.0005	0.0178	0.1736	4285	4178	107	de novo assembly
AWRI863	46	8.74	31.9	1.484	0.908	1.365	0.8091	0.8077	0.0014	0.0164	0.1745	4275	4166	109	de novo assembly
AWRI866	31	8.79	31.94	1.481	0.878	1.384	0.8086	0.8058	0.0028	0.0164	0.175	4292	4180	112	de novo assembly
AWRI867	28	8.75	31.94	1.469	0.968	1.365	0.8072	0.8063	0.0009	0.0192	0.1736	4281	4174	107	de novo assembly
AWRI868	34	8.74	31.95	1.473	0.945	1.369	0.8077	0.8058	0.0019	0.0173	0.175	4293	4184	109	de novo assembly
AWRI869	24	8.74	31.94	1.488	0.867	1.383	0.8091	0.8081	0.0009	0.0178	0.1731	4269	4164	105	de novo assembly
S382CB	21	8.71	31.93	1.456	0.946	1.374	0.8067	0.8063	0.0005	0.0178	0.1755	4256	4152	104	de novo assembly
2739	7	8.88	32.07	1.503	0.968	1.4	0.8063	0.8058	0.0005	0.0187	0.175	4298	4192	106	GCA_949640725.1
34-9	11	8.09	31.98	1.352	0.85	1.274	0.774	0.7735	0.0005	0.0276	0.1984	4088	4024	64	GCA_000775265.3
AWRI5759_A6	7	8.88	32.08	1.487	0.971	1.398	0.8067	0.8063	0.0005	0.0182	0.175	4326	4216	110	GCA_050947715.1
DSM 2768	87	9.05	32.21	1.528	0.985	1.364	0.7899	0.7857	0.0042	0.0229	0.1872	4414	4301	113	GCA_000968475.1
H2	48	8.77	31.92	1.484	0.919	1.375	0.8091	0.8081	0.0009	0.0168	0.1741	4250	4149	101	GCA_009805785.1
H20	44	8.72	31.94	1.458	0.947	1.358	0.8086	0.8081	0.0005	0.0173	0.1741	4266	4159	107	GCA_009805765.1
H4	228	8.8	31.93	1.44	0.922	1.339	0.803	0.8025	0.0005	0.0197	0.1774	4284	4181	103	GCA_009805715.1
HU-10	10	9.1	32.11	1.501	0.969	1.376	0.8086	0.7988	0.0098	0.0173	0.1741	4321	4209	112	GCA_037102615.1
AWRI1158	7	9.03	32.19	1.512	0.968	1.43	0.8072	0.8067	0.0005	0.0178	0.175	4267	4157	110	GCA_050230735.1
QTX-C10	9	8.87	32.07	1.497	0.972	1.391	0.8091	0.8086	0.0005	0.0173	0.1736	4468	4364	107	GCA_030180015.1
bin.66 MAG	9	8.26	31.97	1.401	0.878	1.304	0.7885	0.788	0.0005	0.0178	0.1937	3983	3916	67	GCA_937857875.1

## Sheet: Table S10
Table S10: GO Enrichment Analysis of Cloud and Private Genes
Category	ID	Term	Gene Ratio	Background Ratio	Fold Enrichment	p-value (classic Fisher)	p-value (weight01 Fisher)
BP	GO:0036297	interstrand cross-link repair	3/137	5/1998	8.75036	0.0028	0.0028
BP	GO:0050790	regulation of catalytic activity	10/137	136/1998	1.07235	0.4581	0.032
BP	GO:0043467	regulation of generation of precursor metabolites and energy	3/137	11/1998	3.97744	0.0346	0.0346
BP	GO:0045333	cellular respiration	6/137	52/1998	1.68276	0.1414	0.0402
BP	GO:0000245	spliceosomal complex assembly	2/137	5/1998	5.83358	0.0407	0.0407
BP	GO:0042174	negative regulation of sporulation resulting in formation of a cellular spore	2/137	5/1998	5.83358	0.0407	0.0407
BP	GO:0046654	tetrahydrofolate biosynthetic process	2/137	5/1998	5.83358	0.0407	0.0407
BP	GO:0046824	positive regulation of nucleocytoplasmic transport	2/137	5/1998	5.83358	0.0407	0.0407
BP	GO:0090148	membrane fission	2/137	5/1998	5.83358	0.0407	0.0407
BP	GO:2000104	negative regulation of DNA-templated DNA replication	2/137	5/1998	5.83358	0.0407	0.0407
BP	GO:0006468	protein phosphorylation	11/137	129/1998	1.24359	0.2659	0.0432
BP	GO:0010468	regulation of gene expression	23/137	308/1998	1.08906	0.3594	0.0441
BP	GO:2000243	positive regulation of reproductive process	6/137	40/1998	2.18759	0.0517	0.0517
BP	GO:0042398	cellular modified amino acid biosynthetic process	4/137	13/1998	4.48737	0.0093	0.0572
BP	GO:0000266	mitochondrial fission	2/137	6/1998	4.86131	0.0583	0.0583
BP	GO:0016559	peroxisome fission	2/137	6/1998	4.86131	0.0583	0.0583
BP	GO:0030497	fatty acid elongation	2/137	6/1998	4.86131	0.0583	0.0583
BP	GO:0071901	negative regulation of protein serine/threonine kinase activity	2/137	6/1998	4.86131	0.0583	0.0583
BP	GO:0042325	regulation of phosphorylation	6/137	66/1998	1.32581	0.2968	0.0584
BP	GO:0006122	mitochondrial electron transport, ubiquinol to cytochrome c	3/137	14/1998	3.12513	0.0657	0.0657
BP	GO:0006783	heme biosynthetic process	3/137	14/1998	3.12513	0.0657	0.0657
BP	GO:0033674	positive regulation of kinase activity	2/137	32/1998	0.911496	0.6567	0.0691
BP	GO:0097502	mannosylation	4/137	21/1998	2.77789	0.0508	0.0774
BP	GO:0000754	adaptation of signaling pathway by response to pheromone involved in conjugation with cellular fusion	2/137	7/1998	4.16684	0.0781	0.0781
BP	GO:0042761	very long-chain fatty acid biosynthetic process	2/137	7/1998	4.16684	0.0781	0.0781
BP	GO:0045005	DNA-templated DNA replication maintenance of fidelity	2/137	7/1998	4.16684	0.0781	0.0781
BP	GO:0045596	negative regulation of cell differentiation	2/137	7/1998	4.16684	0.0781	0.0781
BP	GO:0051260	protein homooligomerization	2/137	7/1998	4.16684	0.0781	0.0781
BP	GO:0070880	fungal-type cell wall beta-glucan biosynthetic process	2/137	7/1998	4.16684	0.0781	0.0781
BP	GO:0043935	sexual sporulation resulting in formation of a cellular spore	4/137	45/1998	1.29635	0.3726	0.0787
BP	GO:0010499	proteasomal ubiquitin-independent protein catabolic process	3/137	16/1998	2.73449	0.0916	0.0916
BP	GO:0043570	maintenance of DNA repeat elements	2/137	8/1998	3.64599	0.0995	0.0995
BP	GO:0045835	negative regulation of meiotic nuclear division	2/137	8/1998	3.64599	0.0995	0.0995
BP	GO:0031139	positive regulation of conjugation with cellular fusion	6/137	37/1998	2.36496	0.0371	0.1029
BP	GO:0046034	ATP metabolic process	7/137	56/1998	1.82299	0.0843	0.1065
BP	GO:0000027	ribosomal large subunit assembly	4/137	27/1998	2.16058	0.1088	0.1088
BP	GO:0044038	cell wall macromolecule biosynthetic process	4/137	28/1998	2.08342	0.1205	0.1205
BP	GO:0009167	purine ribonucleoside monophosphate metabolic process	6/137	67/1998	1.30602	0.3091	0.1221
BP	GO:0006298	mismatch repair	2/137	9/1998	3.24088	0.1224	0.1224
BP	GO:0045910	negative regulation of DNA recombination	2/137	9/1998	3.24088	0.1224	0.1224
BP	GO:0042254	ribosome biogenesis	16/137	232/1998	1.00579	0.5327	0.1245
BP	GO:0008652	amino acid biosynthetic process	4/137	83/1998	0.702841	0.8346	0.1272
BP	GO:0009142	nucleoside triphosphate biosynthetic process	4/137	33/1998	1.76775	0.1863	0.1316
BP	GO:0045338	farnesyl diphosphate metabolic process	2/137	7/1998	4.16684	0.0781	0.1319
BP	GO:0000725	recombinational repair	3/137	26/1998	1.68276	0.262	0.1321
BP	GO:0031507	heterochromatin formation	3/137	26/1998	1.68276	0.262	0.1321
BP	GO:0009081	branched-chain amino acid metabolic process	2/137	14/1998	2.08342	0.2487	0.1323
BP	GO:0006396	RNA processing	18/137	254/1998	1.03351	0.4797	0.1328
BP	GO:1903311	regulation of mRNA metabolic process	2/137	34/1998	0.857879	0.6895	0.1336
BP	GO:0006486	protein glycosylation	6/137	38/1998	2.30273	0.0416	0.1427
BP	GO:0000750	pheromone-dependent signal transduction involved in conjugation with cellular fusion	3/137	20/1998	2.18759	0.1532	0.1532
BP	GO:0016310	phosphorylation	21/137	209/1998	1.46537	0.0422	0.1674
BP	GO:0061025	membrane fusion	4/137	39/1998	1.49579	0.2766	0.1709
BP	GO:0001402	signal transduction involved in filamentous growth	2/137	11/1998	2.65163	0.1712	0.1712
BP	GO:0031324	negative regulation of cellular metabolic process	14/137	205/1998	0.995976	0.5514	0.174
BP	GO:0044093	positive regulation of molecular function	6/137	96/1998	0.911496	0.6564	0.175
BP	GO:0006487	protein N-linked glycosylation	3/137	22/1998	1.98872	0.1879	0.1879
BP	GO:0048519	negative regulation of biological process	20/137	267/1998	1.09243	0.3689	0.1907
BP	GO:0051090	regulation of DNA-binding transcription factor activity	2/137	8/1998	3.64599	0.0995	0.1912
BP	GO:0008299	isoprenoid biosynthetic process	2/137	10/1998	2.91679	0.1464	0.1913
BP	GO:0098876	vesicle-mediated transport to the plasma membrane	2/137	16/1998	1.82299	0.3011	0.1919
BP	GO:0046434	organophosphate catabolic process	2/137	19/1998	1.53515	0.3783	0.1921
BP	GO:0006414	translational elongation	4/137	26/1998	2.24368	0.0976	0.1943
BP	GO:0030163	protein catabolic process	7/137	100/1998	1.02088	0.5366	0.1991
BP	GO:0009272	fungal-type cell wall biogenesis	5/137	41/1998	1.77853	0.1453	0.2198
BP	GO:0000077	DNA damage checkpoint signaling	2/137	13/1998	2.24368	0.2225	0.2225
BP	GO:0034614	cellular response to reactive oxygen species	2/137	13/1998	2.24368	0.2225	0.2225
BP	GO:0042364	water-soluble vitamin biosynthetic process	2/137	13/1998	2.24368	0.2225	0.2225
BP	GO:0048522	positive regulation of cellular process	20/137	281/1998	1.038	0.4659	0.2265
BP	GO:0090407	organophosphate biosynthetic process	14/137	154/1998	1.32581	0.1635	0.2427
BP	GO:0007186	G protein-coupled receptor signaling pathway	3/137	25/1998	1.75007	0.2431	0.2431
BP	GO:0006661	phosphatidylinositol biosynthetic process	4/137	31/1998	1.8818	0.1587	0.2456
BP	GO:1900443	regulation of filamentous growth of a population of unicellular organisms in response to biotic stimulus	2/137	14/1998	2.08342	0.2487	0.247
BP	GO:1900434	regulation of filamentous growth of a population of unicellular organisms in response to starvation	2/137	17/1998	1.71576	0.3271	0.2473
BP	GO:0016126	sterol biosynthetic process	3/137	32/1998	1.36724	0.3778	0.2474
BP	GO:0000727	double-strand break repair via break-induced replication	2/137	14/1998	2.08342	0.2487	0.2487
BP	GO:0031329	regulation of cellular catabolic process	4/137	71/1998	0.821631	0.7307	0.2502
BP	GO:0035556	intracellular signal transduction	12/137	131/1998	1.33593	0.1812	0.2737
BP	GO:0000032	cell wall mannoprotein biosynthetic process	2/137	15/1998	1.94453	0.2749	0.2749
BP	GO:0000055	ribosomal large subunit export from nucleus	2/137	15/1998	1.94453	0.2749	0.2749
BP	GO:0015985	energy coupled proton transport, down electrochemical gradient	2/137	15/1998	1.94453	0.2749	0.2749
BP	GO:0015986	proton motive force-driven ATP synthesis	2/137	15/1998	1.94453	0.2749	0.2749
BP	GO:0030488	tRNA methylation	2/137	15/1998	1.94453	0.2749	0.2749
BP	GO:0000480	endonucleolytic cleavage in 5'-ETS of tricistronic rRNA transcript (SSU-rRNA, 5.8S rRNA, LSU-rRNA)	3/137	27/1998	1.62044	0.2812	0.2812
BP	GO:0006644	phospholipid metabolic process	10/137	87/1998	1.67632	0.0698	0.2925
BP	GO:0060255	regulation of macromolecule metabolic process	30/137	395/1998	1.10764	0.291	0.294
BP	GO:0010948	negative regulation of cell cycle process	6/137	46/1998	1.90225	0.0905	0.295
BP	GO:0006493	protein O-linked glycosylation	2/137	10/1998	2.91679	0.1464	0.298
BP	GO:0097237	cellular response to toxic substance	3/137	26/1998	1.68276	0.262	0.2981
BP	GO:0006144	purine nucleobase metabolic process	2/137	16/1998	1.82299	0.3011	0.2987
BP	GO:0009117	nucleotide metabolic process	10/137	133/1998	1.09654	0.4291	0.2988
BP	GO:0000320	re-entry into mitotic cell cycle	1/137	5/1998	2.91679	0.2992	0.2992
BP	GO:0000755	cytogamy	1/137	5/1998	2.91679	0.2992	0.2992
BP	GO:0002832	negative regulation of response to biotic stimulus	1/137	5/1998	2.91679	0.2992	0.2992
BP	GO:0006015	5-phosphoribose 1-diphosphate biosynthetic process	1/137	5/1998	2.91679	0.2992	0.2992
BP	GO:0006490	oligosaccharide-lipid intermediate biosynthetic process	1/137	5/1998	2.91679	0.2992	0.2992
BP	GO:0006549	isoleucine metabolic process	1/137	5/1998	2.91679	0.2992	0.2992
BP	GO:0006616	SRP-dependent cotranslational protein targeting to membrane, translocation	1/137	5/1998	2.91679	0.2992	0.2992
BP	GO:0006658	phosphatidylserine metabolic process	1/137	5/1998	2.91679	0.2992	0.2992
BP	GO:0006882	intracellular zinc ion homeostasis	1/137	5/1998	2.91679	0.2992	0.2992
BP	GO:0007535	donor selection	1/137	5/1998	2.91679	0.2992	0.2992
BP	GO:0009423	chorismate biosynthetic process	1/137	5/1998	2.91679	0.2992	0.2992
BP	GO:0016925	protein sumoylation	1/137	5/1998	2.91679	0.2992	0.2992
BP	GO:0019287	isopentenyl diphosphate biosynthetic process, mevalonate pathway	1/137	5/1998	2.91679	0.2992	0.2992
BP	GO:0019348	dolichol metabolic process	1/137	5/1998	2.91679	0.2992	0.2992
BP	GO:0019419	sulfate reduction	1/137	5/1998	2.91679	0.2992	0.2992
BP	GO:0030031	cell projection assembly	1/137	5/1998	2.91679	0.2992	0.2992
BP	GO:0031279	regulation of cyclase activity	1/137	5/1998	2.91679	0.2992	0.2992
BP	GO:0032467	positive regulation of cytokinesis	1/137	5/1998	2.91679	0.2992	0.2992
BP	GO:0033567	DNA replication, Okazaki fragment processing	1/137	5/1998	2.91679	0.2992	0.2992
BP	GO:0034411	cell wall (1->3)-beta-D-glucan biosynthetic process	1/137	5/1998	2.91679	0.2992	0.2992
BP	GO:0035269	protein O-linked mannosylation	1/137	5/1998	2.91679	0.2992	0.2992
BP	GO:0036187	cell growth mode switching, budding to filamentous	1/137	5/1998	2.91679	0.2992	0.2992
BP	GO:0036265	RNA (guanine-N7)-methylation	1/137	5/1998	2.91679	0.2992	0.2992
BP	GO:0040001	establishment of mitotic spindle localization	1/137	5/1998	2.91679	0.2992	0.2992
BP	GO:0042148	strand invasion	1/137	5/1998	2.91679	0.2992	0.2992
BP	GO:0043433	negative regulation of DNA-binding transcription factor activity	1/137	5/1998	2.91679	0.2992	0.2992
BP	GO:0043470	regulation of carbohydrate catabolic process	1/137	5/1998	2.91679	0.2992	0.2992
BP	GO:0043954	cellular component maintenance	1/137	5/1998	2.91679	0.2992	0.2992
BP	GO:0044380	protein localization to cytoskeleton	1/137	5/1998	2.91679	0.2992	0.2992
BP	GO:0045337	farnesyl diphosphate biosynthetic process	1/137	5/1998	2.91679	0.2992	0.2992
BP	GO:0046688	response to copper ion	1/137	5/1998	2.91679	0.2992	0.2992
BP	GO:0048015	phosphatidylinositol-mediated signaling	1/137	5/1998	2.91679	0.2992	0.2992
BP	GO:0052547	regulation of peptidase activity	1/137	5/1998	2.91679	0.2992	0.2992
BP	GO:0072671	mitochondria-associated ubiquitin-dependent protein catabolic process	1/137	5/1998	2.91679	0.2992	0.2992
BP	GO:1900182	positive regulation of protein localization to nucleus	1/137	5/1998	2.91679	0.2992	0.2992
BP	GO:1902373	negative regulation of mRNA catabolic process	1/137	5/1998	2.91679	0.2992	0.2992
BP	GO:1902975	mitotic DNA replication initiation	1/137	5/1998	2.91679	0.2992	0.2992
BP	GO:1990145	maintenance of translational fidelity	1/137	5/1998	2.91679	0.2992	0.2992
BP	GO:0000472	endonucleolytic cleavage to generate mature 5'-end of SSU-rRNA from (SSU-rRNA, 5.8S rRNA, LSU-rRNA)	3/137	28/1998	1.56257	0.3005	0.3005
BP	GO:0016973	poly(A)+ mRNA export from nucleus	2/137	16/1998	1.82299	0.3011	0.3011
BP	GO:0030466	silent mating-type cassette heterochromatin formation	2/137	16/1998	1.82299	0.3011	0.3011
BP	GO:0051258	protein polymerization	2/137	16/1998	1.82299	0.3011	0.3011
BP	GO:0010558	negative regulation of macromolecule biosynthetic process	9/137	158/1998	0.830731	0.773	0.3043
BP	GO:0000462	maturation of SSU-rRNA from tricistronic rRNA transcript (SSU-rRNA, 5.8S rRNA, LSU-rRNA)	7/137	76/1998	1.34326	0.2623	0.3054
BP	GO:0006446	regulation of translational initiation	2/137	17/1998	1.71576	0.3271	0.3271
BP	GO:0045727	positive regulation of translation	2/137	17/1998	1.71576	0.3271	0.3271
BP	GO:0051447	negative regulation of meiotic cell cycle	3/137	14/1998	3.12513	0.0657	0.3443
BP	GO:0006417	regulation of translation	7/137	77/1998	1.32581	0.2732	0.3449
BP	GO:0045931	positive regulation of mitotic cell cycle	2/137	17/1998	1.71576	0.3271	0.3469
BP	GO:0015914	phospholipid transport	2/137	19/1998	1.53515	0.3783	0.3471
BP	GO:0006384	transcription initiation at RNA polymerase III promoter	1/137	6/1998	2.43066	0.3474	0.3474
BP	GO:0006491	N-glycan processing	1/137	6/1998	2.43066	0.3474	0.3474
BP	GO:0006828	manganese ion transport	1/137	6/1998	2.43066	0.3474	0.3474
BP	GO:0017183	protein histidyl modification to diphthamide	1/137	6/1998	2.43066	0.3474	0.3474
BP	GO:0031578	mitotic spindle orientation checkpoint signaling	1/137	6/1998	2.43066	0.3474	0.3474
BP	GO:0032102	negative regulation of response to external stimulus	1/137	6/1998	2.43066	0.3474	0.3474
BP	GO:0034476	U5 snRNA 3'-end processing	1/137	6/1998	2.43066	0.3474	0.3474
BP	GO:0042542	response to hydrogen peroxide	1/137	6/1998	2.43066	0.3474	0.3474
BP	GO:0043200	response to amino acid	1/137	6/1998	2.43066	0.3474	0.3474
BP	GO:0043619	regulation of transcription from RNA polymerase II promoter in response to oxidative stress	1/137	6/1998	2.43066	0.3474	0.3474
BP	GO:0044774	mitotic DNA integrity checkpoint signaling	1/137	6/1998	2.43066	0.3474	0.3474
BP	GO:0046173	polyol biosynthetic process	1/137	6/1998	2.43066	0.3474	0.3474
BP	GO:0046578	regulation of Ras protein signal transduction	1/137	6/1998	2.43066	0.3474	0.3474
BP	GO:0046834	lipid phosphorylation	1/137	6/1998	2.43066	0.3474	0.3474
BP	GO:0046940	nucleoside monophosphate phosphorylation	1/137	6/1998	2.43066	0.3474	0.3474
BP	GO:0051037	regulation of transcription involved in meiotic cell cycle	1/137	6/1998	2.43066	0.3474	0.3474
BP	GO:0051222	positive regulation of protein transport	1/137	6/1998	2.43066	0.3474	0.3474
BP	GO:0060962	regulation of ribosomal protein gene transcription by RNA polymerase II	1/137	6/1998	2.43066	0.3474	0.3474
BP	GO:0070786	positive regulation of growth of unicellular organism as a thread of attached cells	1/137	6/1998	2.43066	0.3474	0.3474
BP	GO:0097271	protein localization to bud neck	1/137	6/1998	2.43066	0.3474	0.3474
BP	GO:1901522	positive regulation of transcription from RNA polymerase II promoter involved in cellular response to chemical stimulus	1/137	6/1998	2.43066	0.3474	0.3474
BP	GO:2000217	regulation of invasive growth in response to glucose limitation	1/137	6/1998	2.43066	0.3474	0.3474
BP	GO:0046394	carboxylic acid biosynthetic process	9/137	127/1998	1.03351	0.5117	0.3481
BP	GO:0061982	meiosis I cell cycle process	2/137	28/1998	1.04171	0.5828	0.3485
BP	GO:0000028	ribosomal small subunit assembly	2/137	18/1998	1.62044	0.3529	0.3529
BP	GO:0006506	GPI anchor biosynthetic process	2/137	18/1998	1.62044	0.3529	0.3529
BP	GO:0098869	cellular oxidant detoxification	2/137	18/1998	1.62044	0.3529	0.3529
BP	GO:0016236	macroautophagy	4/137	44/1998	1.32581	0.3565	0.377
BP	GO:0046777	protein autophosphorylation	2/137	19/1998	1.53515	0.3783	0.3783
BP	GO:0043604	amide biosynthetic process	20/137	284/1998	1.02704	0.4868	0.3793
BP	GO:0006448	regulation of translational elongation	2/137	14/1998	2.08342	0.2487	0.3911
BP	GO:0010506	regulation of autophagy	2/137	21/1998	1.38895	0.4279	0.3922
BP	GO:0006067	ethanol metabolic process	1/137	7/1998	2.08342	0.3923	0.3923
BP	GO:0006123	mitochondrial electron transport, cytochrome c to oxygen	1/137	7/1998	2.08342	0.3923	0.3923
BP	GO:0006301	postreplication repair	1/137	7/1998	2.08342	0.3923	0.3923
BP	GO:0006404	RNA import into nucleus	1/137	7/1998	2.08342	0.3923	0.3923
BP	GO:0006449	regulation of translational termination	1/137	7/1998	2.08342	0.3923	0.3923
BP	GO:0006591	ornithine metabolic process	1/137	7/1998	2.08342	0.3923	0.3923
BP	GO:0006878	intracellular copper ion homeostasis	1/137	7/1998	2.08342	0.3923	0.3923
BP	GO:0007089	traversing start control point of mitotic cell cycle	1/137	7/1998	2.08342	0.3923	0.3923
BP	GO:0016239	positive regulation of macroautophagy	1/137	7/1998	2.08342	0.3923	0.3923
BP	GO:0019933	cAMP-mediated signaling	1/137	7/1998	2.08342	0.3923	0.3923
BP	GO:0030307	positive regulation of cell growth	1/137	7/1998	2.08342	0.3923	0.3923
BP	GO:0036168	filamentous growth of a population of unicellular organisms in response to heat	1/137	7/1998	2.08342	0.3923	0.3923
BP	GO:0045943	positive regulation of transcription by RNA polymerase I	1/137	7/1998	2.08342	0.3923	0.3923
BP	GO:0046856	phosphatidylinositol dephosphorylation	1/137	7/1998	2.08342	0.3923	0.3923
BP	GO:0048278	vesicle docking	1/137	7/1998	2.08342	0.3923	0.3923
BP	GO:0070588	calcium ion transmembrane transport	1/137	7/1998	2.08342	0.3923	0.3923
BP	GO:1900151	regulation of nuclear-transcribed mRNA catabolic process, deadenylation-dependent decay	1/137	7/1998	2.08342	0.3923	0.3923
BP	GO:1900247	regulation of cytoplasmic translational elongation	1/137	7/1998	2.08342	0.3923	0.3923
BP	GO:2000765	regulation of cytoplasmic translation	1/137	7/1998	2.08342	0.3923	0.3923
BP	GO:0048284	organelle fusion	3/137	44/1998	0.99436	0.5911	0.3935
BP	GO:0022603	regulation of anatomical structure morphogenesis	2/137	20/1998	1.45839	0.4033	0.4033
BP	GO:0043161	proteasome-mediated ubiquitin-dependent protein catabolic process	4/137	57/1998	1.02343	0.5574	0.4187
BP	GO:0036180	filamentous growth of a population of unicellular organisms in response to biotic stimulus	4/137	35/1998	1.66674	0.2153	0.4239
BP	GO:0008361	regulation of cell size	2/137	21/1998	1.38895	0.4279	0.4279
BP	GO:0030148	sphingolipid biosynthetic process	2/137	21/1998	1.38895	0.4279	0.4279
BP	GO:0046165	alcohol biosynthetic process	4/137	43/1998	1.35665	0.3404	0.4326
BP	GO:0000022	mitotic spindle elongation	1/137	8/1998	1.82299	0.4341	0.4341
BP	GO:0000103	sulfate assimilation	1/137	8/1998	1.82299	0.4341	0.4341
BP	GO:0005978	glycogen biosynthetic process	1/137	8/1998	1.82299	0.4341	0.4341
BP	GO:0006359	regulation of transcription by RNA polymerase III	1/137	8/1998	1.82299	0.4341	0.4341
BP	GO:0006378	mRNA polyadenylation	1/137	8/1998	1.82299	0.4341	0.4341
BP	GO:0006817	phosphate ion transport	1/137	8/1998	1.82299	0.4341	0.4341
BP	GO:0009164	nucleoside catabolic process	1/137	8/1998	1.82299	0.4341	0.4341
BP	GO:0016579	protein deubiquitination	1/137	8/1998	1.82299	0.4341	0.4341
BP	GO:0034502	protein localization to chromosome	1/137	8/1998	1.82299	0.4341	0.4341
BP	GO:0036166	phenotypic switching	1/137	8/1998	1.82299	0.4341	0.4341
BP	GO:0050821	protein stabilization	1/137	8/1998	1.82299	0.4341	0.4341
BP	GO:0051261	protein depolymerization	1/137	8/1998	1.82299	0.4341	0.4341
BP	GO:0070127	tRNA aminoacylation for mitochondrial protein translation	1/137	8/1998	1.82299	0.4341	0.4341
BP	GO:0071236	cellular response to antibiotic	1/137	8/1998	1.82299	0.4341	0.4341
BP	GO:0044182	filamentous growth of a population of unicellular organisms	7/137	98/1998	1.04171	0.5143	0.4345
BP	GO:0000447	endonucleolytic cleavage in ITS1 to separate SSU-rRNA from 5.8S rRNA and LSU-rRNA from tricistronic rRNA transcript (SSU-rRNA, 5.8S rRNA, LSU-rRNA)	3/137	35/1998	1.25005	0.4347	0.4347
BP	GO:0009267	cellular response to starvation	5/137	59/1998	1.23593	0.3802	0.4347
BP	GO:1901700	response to oxygen-containing compound	4/137	56/1998	1.04171	0.543	0.4348
BP	GO:0071103	DNA conformation change	3/137	38/1998	1.15136	0.4897	0.4523
BP	GO:0000749	response to pheromone triggering conjugation with cellular fusion	6/137	35/1998	2.5001	0.0289	0.4647
BP	GO:0006974	DNA damage response	11/137	117/1998	1.37114	0.1729	0.466
BP	GO:0008654	phospholipid biosynthetic process	7/137	67/1998	1.5237	0.1711	0.4677
BP	GO:0005977	glycogen metabolic process	2/137	17/1998	1.71576	0.3271	0.4719
BP	GO:0000083	regulation of transcription involved in G1/S transition of mitotic cell cycle	1/137	9/1998	1.62044	0.473	0.473
BP	GO:0000467	exonucleolytic trimming to generate mature 3'-end of 5.8S rRNA from tricistronic rRNA transcript (SSU-rRNA, 5.8S rRNA, LSU-rRNA)	1/137	9/1998	1.62044	0.473	0.473
BP	GO:0006334	nucleosome assembly	1/137	9/1998	1.62044	0.473	0.473
BP	GO:0014070	response to organic cyclic compound	1/137	9/1998	1.62044	0.473	0.473
BP	GO:0044070	regulation of monoatomic anion transport	1/137	9/1998	1.62044	0.473	0.473
BP	GO:0045165	cell fate commitment	1/137	9/1998	1.62044	0.473	0.473
BP	GO:0046854	phosphatidylinositol phosphate biosynthetic process	1/137	9/1998	1.62044	0.473	0.473
BP	GO:0071229	cellular response to acid chemical	1/137	9/1998	1.62044	0.473	0.473
BP	GO:1903833	positive regulation of cellular response to amino acid starvation	1/137	9/1998	1.62044	0.473	0.473
BP	GO:0045893	positive regulation of DNA-templated transcription	7/137	107/1998	0.95409	0.611	0.475
BP	GO:0051603	proteolysis involved in protein catabolic process	5/137	88/1998	0.828633	0.735	0.4768
BP	GO:0043650	dicarboxylic acid biosynthetic process	2/137	15/1998	1.94453	0.2749	0.5076
BP	GO:0006415	translational termination	2/137	17/1998	1.71576	0.3271	0.508
BP	GO:0010035	response to inorganic substance	3/137	32/1998	1.36724	0.3778	0.508
BP	GO:0007096	regulation of exit from mitosis	2/137	18/1998	1.62044	0.3529	0.5081
BP	GO:0000917	division septum assembly	1/137	10/1998	1.45839	0.5093	0.5093
BP	GO:0006874	intracellular calcium ion homeostasis	1/137	10/1998	1.45839	0.5093	0.5093
BP	GO:0009082	branched-chain amino acid biosynthetic process	1/137	10/1998	1.45839	0.5093	0.5093
BP	GO:0036003	positive regulation of transcription from RNA polymerase II promoter in response to stress	1/137	10/1998	1.45839	0.5093	0.5093
BP	GO:0043001	Golgi to plasma membrane protein transport	1/137	10/1998	1.45839	0.5093	0.5093
BP	GO:0045454	cell redox homeostasis	1/137	10/1998	1.45839	0.5093	0.5093
BP	GO:0045861	negative regulation of proteolysis	1/137	10/1998	1.45839	0.5093	0.5093
BP	GO:0048194	Golgi vesicle budding	1/137	10/1998	1.45839	0.5093	0.5093
BP	GO:0071218	cellular response to misfolded protein	1/137	10/1998	1.45839	0.5093	0.5093
BP	GO:1900445	positive regulation of filamentous growth of a population of unicellular organisms in response to biotic stimulus	1/137	10/1998	1.45839	0.5093	0.5093
BP	GO:1903046	meiotic cell cycle process	6/137	87/1998	1.00579	0.5577	0.5101
BP	GO:0000165	MAPK cascade	2/137	25/1998	1.16672	0.5203	0.5203
BP	GO:0006888	endoplasmic reticulum to Golgi vesicle-mediated transport	3/137	40/1998	1.0938	0.5249	0.5249
BP	GO:0046148	pigment biosynthetic process	4/137	25/1998	2.33343	0.087	0.5376
BP	GO:0032543	mitochondrial translation	4/137	49/1998	1.19053	0.4364	0.5397
BP	GO:0000422	autophagy of mitochondrion	1/137	11/1998	1.32581	0.5431	0.5431
BP	GO:0000920	septum digestion after cytokinesis	1/137	11/1998	1.32581	0.5431	0.5431
BP	GO:0006526	arginine biosynthetic process	1/137	11/1998	1.32581	0.5431	0.5431
BP	GO:0009073	aromatic amino acid family biosynthetic process	1/137	11/1998	1.32581	0.5431	0.5431
BP	GO:0009113	purine nucleobase biosynthetic process	1/137	11/1998	1.32581	0.5431	0.5431
BP	GO:0033157	regulation of intracellular protein transport	1/137	11/1998	1.32581	0.5431	0.5431
BP	GO:0035335	peptidyl-tyrosine dephosphorylation	1/137	11/1998	1.32581	0.5431	0.5431
BP	GO:0051346	negative regulation of hydrolase activity	1/137	11/1998	1.32581	0.5431	0.5431
BP	GO:0071028	nuclear mRNA surveillance	1/137	11/1998	1.32581	0.5431	0.5431
BP	GO:1902410	mitotic cytokinetic process	1/137	11/1998	1.32581	0.5431	0.5431
BP	GO:0002181	cytoplasmic translation	8/137	109/1998	1.07038	0.4757	0.5542
BP	GO:0043648	dicarboxylic acid metabolic process	3/137	27/1998	1.62044	0.2812	0.572
BP	GO:0008154	actin polymerization or depolymerization	1/137	12/1998	1.21533	0.5746	0.5746
BP	GO:0036244	cellular response to neutral pH	1/137	12/1998	1.21533	0.5746	0.5746
BP	GO:0042797	tRNA transcription by RNA polymerase III	1/137	12/1998	1.21533	0.5746	0.5746
BP	GO:0072593	reactive oxygen species metabolic process	1/137	12/1998	1.21533	0.5746	0.5746
BP	GO:1900429	negative regulation of filamentous growth of a population of unicellular organisms	1/137	12/1998	1.21533	0.5746	0.5746
BP	GO:1902532	negative regulation of intracellular signal transduction	1/137	12/1998	1.21533	0.5746	0.5746
BP	GO:1903725	regulation of phospholipid metabolic process	1/137	12/1998	1.21533	0.5746	0.5746
BP	GO:0007088	regulation of mitotic nuclear division	2/137	28/1998	1.04171	0.5828	0.5749
BP	GO:0032880	regulation of protein localization	2/137	31/1998	0.940899	0.6392	0.5755
BP	GO:0006696	ergosterol biosynthetic process	2/137	28/1998	1.04171	0.5828	0.5828
BP	GO:0006364	rRNA processing	12/137	166/1998	1.05426	0.4695	0.5878
BP	GO:0030036	actin cytoskeleton organization	3/137	66/1998	0.662906	0.8437	0.5896
BP	GO:0006302	double-strand break repair	3/137	37/1998	1.18248	0.4717	0.603
[truncated: 1,292 more rows]

[truncated: 1 more sheets: Table S11]
